# Supplementary material for: Enhancing stability by trapping palladium inside N-heterocyclic carbene-functionalized hypercrosslinked polymers for heterogeneous C-C bond formations
Source: Nat Commun. 2021 Mar 25;12:1875. doi: 10.1038/s41467-021-22084-5 (PMC7994585; doi:10.1038/s41467-021-22084-5)
Supplement: Supplementary file 4 — Source Data [file 41467_2021_22084_MOESM4_ESM.xlsx]

## Sheet: Figure 3a
Figure 3a. Recyclability of the catalysts
	Yield (%)
Cycle	KAP-Pd-PPh3	POP-Pd-PEPPSI	KAP-Pd-PEPPSI-2
1	90	89	89
2	93	90	88
3	91	88	88
4	83	84	83
5	74	85	86
6	17	81	82
7		79	84
8		69	82
9		41	81

## Sheet: Figure 3b
Figure 3b. Pd 3d XPS spectra of different polymer catalysts
KAP-Pd-PPh3													POP-Pd-PEPPSI													KAP-Pd-PEPPSI-2
Binding energy (eV)	Experimental data	Fitting curve	Background	Blue	Red	Yellow	Purple	Blue	Red	Yellow	Purple		Binding energy (eV)	Experimental data	Fitting curve	Background	Blue	Yellow	Purple	Blue	Red	Yellow	Purple	Red		Binding energy (eV)	Experimental data	Fitting curve	Background	Blue	Red	Yellow	Blue	Red	Yellow	Purple	Purple
348.58	-38.2293	-14.2571	-38.2293	-38.2293	-38.2293	-38.2293	-25.9006	-38.2293	-38.2293	-36.9485	-27.8667		348.83	-5.81798	11.5971	-5.81798	-5.81798	-5.81798	0.80431	-5.81798	-5.81798	-5.81798	4.97478	-5.81798		345.38	88.854	62.4901	51.2922	52.742	52.2397	51.2922	55.271	54.203	51.2922	51.2922	53.2031
348.48	33.4178	-13.6405	-38.2293	-38.2293	-38.2293	-38.2293	-25.6759	-38.2293	-38.2293	-36.9106	-27.5127		348.73	108.286	12.0691	-5.81798	-5.81798	-5.81798	0.92231	-5.81798	-5.81798	-5.81798	5.32881	-5.81798		345.28	110.04	63.9292	51.2902	52.7685	52.2574	51.2902	55.429	54.3319	51.2902	51.2902	54.3033
348.38	-29.9374	-13.0053	-38.2371	-38.2371	-38.2371	-38.2371	-25.4528	-38.2371	-38.2371	-36.8787	-27.1479		348.63	46.9012	12.5364	-5.84347	-5.84347	-5.84347	1.01802	-5.84347	-5.84347	-5.84347	5.6749	-5.84347		345.18	-25.2529	65.9367	51.2871	52.7947	52.2745	51.2871	55.5956	54.4686	51.2871	51.2871	55.9516
348.28	58.662	-12.3354	-38.2379	-38.2379	-38.2379	-38.2379	-25.2164	-38.2379	-38.2379	-36.8381	-26.7567		348.53	104.227	13.0393	-5.85525	-5.85525	-5.85525	1.13074	-5.85525	-5.85525	-5.85525	6.05331	-5.85525		345.08	259.773	68.7472	51.2911	52.8289	52.2994	51.2911	55.78	54.6224	51.2913	51.2911	58.3809
348.18	9.37813	-11.6452	-38.2484	-38.2484	-38.2484	-38.2484	-24.983	-38.2484	-38.2484	-36.8052	-26.3538		348.43	149.963	13.5526	-5.87985	-5.87985	-5.87985	1.23404	-5.87985	-5.87985	-5.87985	6.43876	-5.87985		344.98	327.615	72.6299	51.2801	52.849	52.3099	51.2801	55.9607	54.7718	51.2805	51.2801	61.8586
348.08	45.9068	-10.918	-38.2535	-38.2535	-38.2535	-38.2535	-24.7373	-38.2535	-38.2535	-36.7649	-25.9227		348.33	88.7109	14.0805	-5.91467	-5.91467	-5.91467	1.33065	-5.91467	-5.91467	-5.91467	6.83521	-5.91467		344.88	256.473	77.967	51.2655	52.8665	52.3175	51.2655	56.1504	54.9294	51.2664	51.2655	66.7643
347.98	77.8465	-10.1607	-38.2626	-38.2626	-38.2626	-38.2626	-24.4886	-38.2626	-38.2626	-36.7265	-25.4708		348.23	-19.73	14.6483	-5.93581	-5.93581	-5.93581	1.44455	-5.93581	-5.93581	-5.93581	7.26791	-5.93581		344.78	96.1432	85.2121	51.2546	52.8887	52.3297	51.2546	56.3574	55.1037	51.2568	51.2546	73.5491
347.88	25.7966	-9.36962	-38.2751	-38.2751	-38.2751	-38.2751	-24.2357	-38.2751	-38.2751	-36.6891	-24.995		348.13	-119.46	15.2685	-5.93272	-5.93272	-5.93272	1.58651	-5.93272	-5.93272	-5.93272	7.74931	-5.93272		344.68	56.3246	94.8943	51.2523	52.9204	52.351	51.2523	56.5877	55.3009	51.2572	51.2523	82.7384
347.78	99.2515	-8.53282	-38.282	-38.282	-38.282	-38.282	-23.9696	-38.282	-38.282	-36.6437	-24.4836		348.03	15.5229	15.9412	-5.90736	-5.90736	-5.90736	1.75469	-5.90736	-5.90736	-5.90736	8.27912	-5.90736		344.58	-10.485	107.596	51.252	52.9553	52.3752	51.252	56.8362	55.5159	51.2632	51.252	94.9104
347.68	98.8493	-7.65999	-38.2969	-38.2969	-38.2969	-38.2969	-23.7034	-38.2969	-38.2969	-36.6036	-23.9468		347.93	188.417	16.6159	-5.91216	-5.91216	-5.91216	1.89681	-5.91216	-5.91216	-5.91216	8.80692	-5.91216		344.48	177.312	123.945	51.2552	52.9949	52.4038	51.2552	57.1059	55.752	51.2798	51.2552	110.685
347.58	-116.672	-6.73855	-38.3117	-38.3117	-38.3117	-38.3117	-23.4288	-38.3117	-38.3117	-36.5606	-23.3725		347.83	72.5238	17.2865	-5.95557	-5.95557	-5.95557	2.00454	-5.95557	-5.95557	-5.95557	9.32644	-5.95557		344.38	197.215	144.571	51.2486	53.0257	52.4234	51.2486	57.385	55.9975	51.3009	51.2486	130.682
347.48	106.426	-5.74	-38.3032	-38.3032	-38.3032	-38.3032	-23.1225	-38.3032	-38.3032	-36.4914	-22.7326		347.73	34.6428	18.0201	-5.9731	-5.9731	-5.9731	2.14252	-5.9731	-5.9731	-5.9731	9.90449	-5.9731		344.28	289.521	170.072	51.2409	53.0567	52.4428	51.2409	57.6844	56.2638	51.3494	51.2409	155.479
347.38	-3.91851	-4.70403	-38.3188	-38.3188	-38.3188	-38.3188	-22.8311	-38.3188	-38.3188	-36.4431	-22.0675		347.63	111.774	18.8026	-5.98217	-5.98217	-5.98217	2.29359	-5.98217	-5.98217	-5.98217	10.5268	-5.98217		344.18	575.528	200.929	51.2282	53.084	52.4582	51.2282	58.0023	56.5492	51.4472	51.2282	185.529
347.28	5.8323	-3.5862	-38.3225	-38.3225	-38.3225	-38.3225	-22.5184	-38.3225	-38.3225	-36.3794	-21.3334		347.53	83.2188	19.6115	-6.00848	-6.00848	-6.00848	2.43218	-6.00848	-6.00848	-6.00848	11.1708	-6.00848		344.08	379.234	237.447	51.2005	53.0976	52.4596	51.2005	58.331	56.8467	51.6299	51.2005	221.085
347.18	-28.8833	-2.38834	-38.3273	-38.3273	-38.3273	-38.3273	-22.1971	-38.3273	-38.3273	-36.3131	-20.5327		347.43	22.0763	20.4742	-6.02841	-6.02841	-6.02841	2.58209	-6.02841	-6.02841	-6.02841	11.8637	-6.02841		343.98	360.538	279.719	51.1832	53.1229	52.4723	51.1832	58.6984	57.1848	52.0014	51.1832	262.155
347.08	4.29355	-1.09152	-38.3283	-38.3283	-38.3283	-38.3283	-21.8619	-38.3283	-38.3283	-36.2391	-19.6471		347.33	-36.2529	21.4027	-6.03469	-6.03469	-6.03469	2.75081	-6.03469	-6.03469	-6.03469	12.6172	-6.03469		343.88	268.236	327.558	51.1668	53.1507	52.4871	51.1668	59.0986	57.5583	52.6829	51.1668	308.415
346.98	-27.0157	0.31449	-38.3329	-38.3329	-38.3329	-38.3329	-21.5198	-38.3329	-38.3329	-36.1645	-18.667		347.23	95.5314	22.4012	-6.02794	-6.02794	-6.02794	2.93786	-6.02794	-6.02794	-6.02794	13.4354	-6.02794		343.78	645.729	380.439	51.1553	53.1849	52.508	51.1553	59.5389	57.9754	53.8863	51.1553	359.122
346.88	-39.9119	1.86046	-38.3341	-38.3341	-38.3341	-38.3341	-21.1633	-38.3341	-38.3341	-36.0819	-17.5626		347.13	38.0293	23.434	-6.05063	-6.05063	-6.05063	3.10111	-6.05063	-6.05063	-6.05063	14.2823	-6.05063		343.68	625.412	437.513	51.1239	53.2007	52.5101	51.1239	59.9985	58.4167	55.9059	51.1239	413.1
346.78	29.0043	3.57318	-38.334	-38.334	-38.334	-38.334	-20.7938	-38.334	-38.334	-35.993	-16.3079		347.03	57.1412	24.5506	-6.06048	-6.06048	-6.06048	3.283	-6.06048	-6.06048	-6.06048	15.2071	-6.06048		343.58	417.485	497.722	51.0935	53.2193	52.5145	51.0935	60.503	58.9092	59.2335	51.0935	468.81
346.68	126.232	5.48077	-38.3412	-38.3412	-38.3412	-38.3412	-20.4199	-38.3412	-38.3412	-35.9062	-14.8755		346.93	32.2671	25.7426	-6.0746	-6.0746	-6.0746	3.46667	-6.0746	-6.0746	-6.0746	16.2014	-6.0746		343.48	757.246	559.816	51.0741	53.2505	52.5312	51.0741	61.0676	59.4699	64.5414	51.0741	524.326
346.58	105.572	7.62668	-38.359	-38.359	-38.359	-38.359	-20.044	-38.359	-38.359	-35.8242	-13.2231		346.83	29.3074	27.0306	-6.08316	-6.08316	-6.08316	3.66221	-6.08316	-6.08316	-6.08316	17.2852	-6.08316		343.38	699.092	622.535	51.0368	53.2657	52.5314	51.0368	61.6701	60.0789	72.6995	51.0368	577.473
346.48	37.1224	10.0809	-38.3745	-38.3745	-38.3745	-38.3745	-19.6529	-38.3745	-38.3745	-35.7338	-11.2814		346.73	51.4623	28.422	-6.09107	-6.09107	-6.09107	3.86492	-6.09107	-6.09107	-6.09107	18.466	-6.09107		343.28	868.822	684.736	51.0025	53.2858	52.5361	51.0025	62.3391	60.7672	84.8758	51.0025	625.944
346.38	-0.91673	12.9221	-38.3826	-38.3826	-38.3826	-38.3826	-19.2407	-38.3826	-38.3826	-35.6292	-8.97331		346.63	122.932	29.9275	-6.10393	-6.10393	-6.10393	4.06961	-6.10393	-6.10393	-6.10393	19.7539	-6.10393		343.18	980.034	745.543	50.9592	53.299	52.5333	50.9592	63.0727	61.5351	102.448	50.9592	667.451
346.28	43.754	16.2345	-38.3867	-38.3867	-38.3867	-38.3867	-18.8102	-38.3867	-38.3867	-35.5132	-6.21553		346.53	20.1165	31.5544	-6.13276	-6.13276	-6.13276	4.26548	-6.13276	-6.13276	-6.13276	21.1562	-6.13276		343.08	732.525	804.49	50.9101	53.3084	52.5263	50.9101	63.8879	62.4004	126.993	50.9101	699.925
346.18	5.93397	20.1163	-38.3956	-38.3956	-38.3956	-38.3956	-18.3697	-38.3956	-38.3956	-35.3941	-2.91114		346.43	92.5162	33.3642	-6.13862	-6.13862	-6.13862	4.4918	-6.13862	-6.13862	-6.13862	22.7338	-6.13862		342.98	812.293	861.561	50.874	53.3331	52.5341	50.874	64.8239	63.4	160.149	50.874	721.691
346.08	186.023	24.7049	-38.4003	-38.4003	-38.4003	-38.4003	-17.9095	-38.4003	-38.4003	-35.2622	1.07587		346.33	77.7314	35.3449	-6.16066	-6.16066	-6.16066	4.70975	-6.16066	-6.16066	-6.16066	24.4745	-6.16066		342.88	945.438	917.163	50.8337	53.3559	52.5395	50.8337	65.8981	64.5396	203.42	50.8337	731.578
345.98	194.02	30.1274	-38.4245	-38.4245	-38.4245	-38.4245	-17.4527	-38.4245	-38.4245	-35.1403	5.8712		346.23	74.4621	37.5473	-6.17941	-6.17941	-6.17941	4.93907	-6.17941	-6.17941	-6.17941	26.4288	-6.17941		342.78	1152.86	971.933	50.7863	53.3741	52.5397	50.7863	67.166	65.8441	257.906	50.7863	729.035
345.88	218.525	36.5836	-38.4496	-38.4496	-38.4496	-38.4496	-16.9795	-38.4496	-38.4496	-35.0089	11.6727		346.13	132.509	40.0086	-6.19742	-6.19742	-6.19742	5.17774	-6.19742	-6.19742	-6.19742	28.6334	-6.19742		342.68	1076.85	1026.57	50.7281	53.384	52.531	50.7281	68.7292	67.346	324.029	50.7281	714.194
345.78	112.837	44.2755	-38.4773	-38.4773	-38.4773	-38.4773	-16.4912	-38.4773	-38.4773	-34.8688	18.6808		346.03	39.2713	42.7593	-6.22841	-6.22841	-6.22841	5.41235	-6.22841	-6.22841	-6.22841	31.1186	-6.22841		342.58	1158.41	1081.57	50.6738	53.4006	52.5284	50.6738	70.7913	69.1075	401.241	50.6738	687.869
345.68	147.156	53.4502	-38.4937	-38.4937	-38.4937	-38.4937	-15.9728	-38.4937	-38.4937	-34.7048	27.1405		345.93	74.6501	45.8857	-6.23858	-6.23858	-6.23858	5.67713	-6.23858	-6.23858	-6.23858	33.97	-6.23858		342.48	1283.44	1136.9	50.6152	53.4157	52.5238	50.6152	73.6788	71.1832	487.72	50.6152	651.458
345.58	164.781	64.3524	-38.5137	-38.5137	-38.5137	-38.5137	-15.4385	-38.5137	-38.5137	-34.5309	37.2945		345.83	63.3454	49.4193	-6.25664	-6.25664	-6.25664	5.94379	-6.25664	-6.25664	-6.25664	37.2189	-6.25664		342.38	1033.73	1192.01	50.55	53.4272	52.5149	50.55	77.9722	73.6587	580.388	50.55	606.797
345.48	114.912	77.2647	-38.5356	-38.5356	-38.5356	-38.5356	-14.8858	-38.5356	-38.5356	-34.3438	49.4231		345.73	173.157	53.438	-6.2722	-6.2722	-6.2722	6.22311	-6.2722	-6.2722	-6.2722	40.9427	-6.2722		342.28	1422.49	1245.74	50.498	53.4552	52.5218	50.498	84.6649	76.6718	674.825	50.498	556.088
345.38	209.148	92.508	-38.5522	-38.5522	-38.5522	-38.5522	-14.306	-38.5522	-38.5522	-34.1346	63.8442		345.63	130.386	57.9943	-6.31229	-6.31229	-6.31229	6.48873	-6.31229	-6.31229	-6.31229	45.1933	-6.31229		342.18	1539.41	1296.67	50.4254	53.4659	52.5107	50.4254	95.2957	80.3506	765.567	50.4254	501.61
345.28	216.988	110.384	-38.5789	-38.5789	-38.5789	-38.5789	-13.7137	-38.5789	-38.5789	-33.917	80.857		345.53	93.7321	63.207	-6.34283	-6.34283	-6.34283	6.77516	-6.34283	-6.34283	-6.34282	50.089	-6.34283		342.08	1641.39	1343.79	50.3466	53.474	52.4964	50.3466	112.314	84.9275	846.66	50.3467	445.654
345.18	225.833	131.23	-38.6065	-38.6065	-38.6065	-38.6065	-13.0984	-38.6065	-38.6065	-33.6797	100.796		345.43	123.595	69.168	-6.36519	-6.36519	-6.36519	7.08158	-6.36519	-6.36519	-6.36518	55.7212	-6.36519		341.98	1413.53	1387.17	50.2625	53.4805	52.4797	50.2625	139.307	90.6859	912.207	50.2626	390.328
345.08	214.581	155.371	-38.635	-38.635	-38.635	-38.635	-12.4591	-38.635	-38.635	-33.4204	123.981		345.33	125.976	75.9628	-6.39423	-6.39423	-6.39423	7.39373	-6.39423	-6.39423	-6.39421	62.1748	-6.39423		341.88	1843.22	1428.97	50.1904	53.503	52.4782	50.1904	181.369	98.0046	957.171	50.1904	337.397
344.98	245.133	183.108	-38.6623	-38.6623	-38.6623	-38.6623	-11.7925	-38.6623	-38.6623	-33.134	150.71		345.23	164.575	83.7003	-6.4238	-6.4238	-6.4238	7.71827	-6.4238	-6.4238	-6.42375	69.5581	-6.4238		341.78	1696.57	1474.04	50.0956	53.507	52.4574	50.0956	245.191	107.278	977.84	50.0957	288.247
344.88	302.087	214.732	-38.6929	-38.6929	-38.6929	-38.6929	-11.1013	-38.6929	-38.6929	-32.8216	181.269		345.13	114.491	92.4857	-6.462	-6.462	-6.462	8.04799	-6.462	-6.462	-6.46186	77.9756	-6.462		341.68	1700.47	1530.58	50.0084	53.5231	52.4479	50.0084	339.221	119.022	972.516	50.0086	243.889
344.78	373.443	250.463	-38.7297	-38.7297	-38.7297	-38.7297	-10.387	-38.7297	-38.7297	-32.4814	215.871		345.03	32.9255	102.445	-6.48902	-6.48902	-6.48902	8.40329	-6.48902	-6.48902	-6.48868	87.5527	-6.48902		341.58	2100.32	1609.86	49.9211	53.5439	52.4423	49.9211	473.227	133.736	941.631	49.9216	204.889
344.68	345.4	290.467	-38.7741	-38.7741	-38.7741	-38.7741	-9.64969	-38.7741	-38.7741	-32.1087	254.677		344.93	122.278	113.692	-6.49782	-6.49782	-6.49782	8.79198	-6.49782	-6.49782	-6.49697	98.4017	-6.49782		341.48	2042.83	1725.37	49.8127	53.5486	52.4196	49.8127	657.46	151.847	887.726	49.8137	171.434
344.58	375.859	334.844	-38.8155	-38.8155	-38.8155	-38.8155	-8.87689	-38.8155	-38.8155	-31.6835	297.773		344.83	157.35	126.287	-6.5266	-6.5266	-6.5266	9.17665	-6.5266	-6.5266	-6.52453	110.582	-6.5266		341.38	2128.97	1891.22	49.7072	53.5616	52.4043	49.7072	901.626	173.655	815.091	49.7093	143.413
344.48	480.818	383.564	-38.8603	-38.8603	-38.8603	-38.8603	-8.07344	-38.8603	-38.8603	-31.1975	345.114		344.73	315.84	140.326	-6.5632	-6.5632	-6.5632	9.57018	-6.5632	-6.5632	-6.55833	124.188	-6.5632		341.28	2229.46	2119.27	49.5971	53.5757	52.3891	49.5971	1212.64	198.944	729.225	49.6012	120.482
344.38	480.577	436.535	-38.9163	-38.9163	-38.9163	-38.9163	-7.24486	-38.9163	-38.9163	-30.6334	396.58		344.63	209.35	155.863	-6.63524	-6.63524	-6.63524	9.94614	-6.63524	-6.63524	-6.62408	139.27	-6.63524		341.18	2798.9	2416.07	49.4819	53.5907	52.3738	49.4819	1592.69	226.557	636.126	49.4898	102.127
344.28	533.135	493.527	-38.9724	-38.9724	-38.9724	-38.9724	-6.37812	-38.9724	-38.9724	-29.9373	451.897		344.53	293.478	173.006	-6.6835	-6.6835	-6.6835	10.3646	-6.6835	-6.6835	-6.65865	155.933	-6.6835		341.08	2909.27	2779.35	49.3364	53.5819	52.3338	49.3364	2037.09	253.7	541.591	49.3516	87.7243
344.18	407.092	554.195	-39.0341	-39.0341	-39.0341	-39.0341	-5.47654	-39.0341	-39.0341	-29.0411	510.645		344.43	216.526	191.743	-6.75055	-6.75055	-6.75055	10.784	-6.75055	-6.75055	-6.69674	174.155	-6.75055		340.98	3483.88	3195.53	49.1853	53.5744	52.2939	49.1853	2532.48	275.673	450.74	49.2137	76.6704
344.08	603.348	618.123	-39.0822	-39.0822	-39.0822	-39.0822	-4.51862	-39.0822	-39.0822	-27.7998	572.277		344.33	249.694	212.115	-6.80045	-6.80045	-6.80045	11.2415	-6.80045	-6.80045	-6.6872	193.96	-6.80045		340.88	3831.73	3640.18	49.0034	53.5435	52.2296	49.0034	3056.77	286.87	367.414	49.0558	68.3224
343.98	668.102	684.749	-39.1515	-39.1515	-39.1515	-39.1515	-3.53685	-39.1515	-39.1515	-26.0378	636.02		344.23	409.281	234.071	-6.85773	-6.85773	-6.85773	11.7134	-6.85773	-6.85773	-6.62608	215.268	-6.85773		340.78	4100.32	4080.82	48.8034	53.5025	52.1541	48.8034	3578.99	283.723	294.241	48.8984	62.1354
343.88	651.853	753.603	-39.2278	-39.2278	-39.2278	-39.2278	-2.51373	-39.2278	-39.2278	-23.3966	701.058		344.13	341.589	257.551	-6.95071	-6.95071	-6.95071	12.1732	-6.95071	-6.95071	-6.49002	237.966	-6.95071		340.68	4768.64	4482.17	48.5891	53.4555	52.0714	48.5891	4062.09	267.207	232.499	48.7578	57.622
343.78	799.701	824.2	-39.3023	-39.3023	-39.3023	-39.3023	-1.4379	-39.3023	-39.3023	-19.3258	766.359		344.03	335.116	282.543	-7.02856	-7.02856	-7.02856	12.6729	-7.02856	-7.02856	-6.1379	261.951	-7.02856		340.58	5162.48	4809.17	48.3396	53.3824	51.9614	48.3396	4466.48	242.092	182.302	48.6338	54.3484
343.68	884.645	896.194	-39.3928	-39.3928	-39.3928	-39.3928	-0.3238	-39.3928	-39.3928	-13.0169	830.749		343.93	355.665	308.978	-7.10501	-7.10501	-7.10501	13.2001	-7.10501	-7.10501	-5.43112	286.999	-7.10501		340.48	5026.16	5029.06	48.0691	53.2981	51.839	48.0691	4754.93	213.905	142.937	48.5729	51.994
343.58	889.185	969.527	-39.4925	-39.4925	-39.4925	-39.4925	0.83863	-39.4925	-39.4924	-3.25089	892.954		343.83	219.734	336.817	-7.18607	-7.18607	-7.18607	13.7506	-7.18607	-7.18607	-4.12795	312.822	-7.18607		340.38	5212.56	5115.44	47.8054	53.231	51.7326	47.8054	4898.61	186.618	113.107	48.6527	50.3222
343.48	951.62	1044.52	-39.5926	-39.5926	-39.5926	-39.5926	2.06139	-39.5926	-39.5925	11.6817	951.587		343.73	400.623	366.114	-7.23675	-7.23675	-7.23675	14.3607	-7.23675	-7.23675	-1.80653	339.087	-7.23675		340.28	4920.29	5053.21	47.5324	53.1659	51.627	47.5324	4882.06	162.269	91.2279	48.9311	49.1169
343.38	1049.95	1122.05	-39.6996	-39.6996	-39.6996	-39.6996	3.34288	-39.6996	-39.6992	34.0797	1005.23		343.63	463.235	396.95	-7.32788	-7.32788	-7.32788	14.9619	-7.32788	-7.32787	2.04712	365.286	-7.32788		340.18	4771.34	4843.18	47.2746	53.128	51.5474	47.2746	4707.07	141.584	75.6972	49.5417	48.254
343.28	1144.27	1203.6	-39.8171	-39.8171	-39.8171	-39.8171	4.68343	-39.8171	-39.8157	66.8771	1052.4		343.53	521.967	429.636	-7.43304	-7.43304	-7.43304	15.5824	-7.43304	-7.43299	8.30086	390.887	-7.43304		340.08	4600.81	4502.32	47.0246	53.111	51.4874	47.0246	4392.1	124.525	64.9968	50.6322	47.619
343.18	1189.39	1291.29	-39.9449	-39.9449	-39.9449	-39.9449	6.08774	-39.9449	-39.9408	113.635	1091.68		343.43	518.521	464.687	-7.55127	-7.55127	-7.55127	16.2253	-7.55127	-7.55108	18.118	415.241	-7.55127		339.98	4247.31	4060.42	46.7839	53.1174	51.4495	46.7839	3968.43	110.736	57.8328	52.4196	47.1381
343.08	1381.4	1387.91	-40.0774	-40.0774	-40.0774	-40.0774	7.56649	-40.0774	-40.0658	178.392	1121.78		343.33	549.996	502.911	-7.66882	-7.66882	-7.66882	16.9066	-7.66882	-7.66821	33.0412	437.625	-7.66882		339.88	3692.22	3553.99	46.5615	53.1574	51.4441	46.5616	3473.89	99.7285	53.1636	55.2063	46.7687
342.98	1573.31	1496.54	-40.2308	-40.2308	-40.2308	-40.2308	9.10867	-40.2308	-40.1992	265.304	1141.64		343.23	582.894	545.396	-7.7934	-7.7934	-7.7934	17.621	-7.7934	-7.79151	54.9611	457.225	-7.7934		339.78	3051.64	3021.66	46.3686	53.2434	51.4837	46.369	2948.05	91.0144	50.2036	59.388	46.4876
342.88	1733.1	1620.43	-40.4048	-40.4048	-40.4048	-40.4048	10.7213	-40.4048	-40.323	378.309	1150.51		343.13	628.414	593.6	-7.92535	-7.92535	-7.92535	18.3712	-7.92535	-7.91982	86.1249	473.247	-7.92535		339.68	3101.68	2498.91	46.2097	53.3814	51.574	46.2105	2426.97	84.1311	48.3751	65.4606	46.2768
342.78	1984.79	1762.17	-40.5961	-40.5961	-40.5961	-40.5961	12.414	-40.5961	-40.3933	520.313	1148.05		343.03	753.656	649.197	-8.06757	-8.06757	-8.06757	19.1571	-8.06757	-8.0521	128.953	484.936	-8.06757		339.58	2266.92	2014.77	46.0481	53.5361	51.6803	46.0501	1939.88	78.6398	47.2367	73.9952	46.0852
342.68	2208.67	1923.15	-40.8146	-40.8146	-40.8146	-40.8146	14.1841	-40.8144	-40.3346	692.513	1134.34		342.93	707.221	713.974	-8.23773	-8.23773	-8.23773	19.9641	-8.23773	-8.19645	185.817	491.676	-8.23773		339.48	1859.18	1590.06	45.9306	53.7563	51.851	45.9355	1507.5	74.2601	46.565	85.7598	45.9508
342.58	2376.64	2102.78	-41.0573	-41.0573	-41.0573	-41.0573	16.0426	-41.0566	-39.9719	893.649	1109.89		342.83	831.909	789.632	-8.39758	-8.39758	-8.39758	20.8341	-8.39757	-8.29228	258.764	493.134	-8.39758		339.38	1551.75	1236.33	45.8347	54.0211	52.0659	45.8459	1140.95	70.71	46.1637	101.571	45.8455
342.48	2280.6	2297.87	-41.318	-41.318	-41.318	-41.318	18.0037	-41.3158	-38.9746	1119.29	1075.6		342.73	971.619	877.277	-8.58533	-8.58533	-8.58533	21.7324	-8.58526	-8.32884	348.933	489.184	-8.58533		339.28	1440.92	957.462	45.755	54.3276	52.322	45.7799	843.511	67.7918	45.9209	122.332	45.7606
342.38	2673.55	2502.51	-41.5685	-41.5685	-41.5685	-41.5685	20.107	-41.5615	-36.7341	1361.79	1032.63		342.63	1077.95	977.22	-8.80432	-8.80432	-8.80432	22.6602	-8.80407	-8.20742	456.326	480.028	-8.80432		339.18	756.99	750.866	45.6812	54.6678	52.6117	45.7351	611.843	65.352	45.7626	148.978	45.6841
342.28	2740.18	2707.74	-41.8612	-41.8612	-41.8612	-41.8612	22.3106	-41.8402	-32.3348	1609.87	982.292		342.53	1073.21	1088.4	-9.04712	-9.04712	-9.04712	23.6295	-9.04625	-7.72022	579.205	466.142	-9.04712		339.08	915.166	609.704	45.6436	55.0744	52.9682	45.757	438.318	63.316	45.6823	182.448	45.645
342.18	2909.91	2902.63	-42.1613	-42.1613	-42.1613	-42.1613	24.6619	-42.1013	-24.2301	1849.58	926.068		342.43	1222.19	1208.21	-9.28894	-9.28894	-9.28894	24.67	-9.28608	-6.47143	713.918	448.221	-9.28894		338.98	814.24	524.813	45.5976	55.5061	53.3506	45.8296	313.065	61.5636	45.6155	223.467	45.5983
342.08	3005.22	3075.12	-42.4799	-42.4799	-42.4799	-42.4799	27.164	-42.318	-10.2407	2065.18	865.407		342.33	1274.9	1332.37	-9.56396	-9.56396	-9.56396	25.7531	-9.5551	-3.84934	854.755	427.008	-9.56396		338.88	700.612	486.39	45.5569	55.9801	53.7768	46.0184	225.71	60.0511	45.565	272.63	45.5573
341.98	2997.43	3213.65	-42.8085	-42.8085	-42.8085	-42.8085	29.8411	-42.3954	12.55	2240.65	801.763		342.23	1464.33	1455.3	-9.85095	-9.85095	-9.85095	26.9058	-9.82497	1.21834	994.253	403.345	-9.85095		338.78	751.58	485.18	45.5222	56.5008	54.252	46.4144	166.748	58.7372	45.5258	330.135	45.5224
341.88	3275.61	3308.98	-43.1364	-43.1364	-43.1364	-43.1364	32.7247	-42.1388	47.678	2361.72	736.45		342.13	1604.78	1570.82	-10.1803	-10.1803	-10.1803	28.1055	-10.1082	10.3048	1123.83	377.965	-10.1803		338.68	747.942	512.961	45.4849	57.064	54.773	47.1617	128.079	57.5806	45.4865	395.727	45.485
341.78	3177.49	3355.64	-43.4945	-43.4945	-43.4945	-43.4945	35.8051	-41.2151	98.8101	2417.58	670.69		342.03	1721.76	1672.89	-10.5411	-10.5411	-10.5411	29.3704	-10.352	25.6706	1234.45	351.592	-10.5411		338.58	491.195	562.782	45.4477	57.6774	55.3488	48.5111	103.315	56.5585	45.4484	468.609	45.4478
341.68	3244.05	3353.43	-43.842	-43.842	-43.842	-43.842	39.1494	-38.9149	169.157	2403.04	605.626		341.93	1690.96	1756.8	-10.9281	-10.9281	-10.9281	30.7147	-10.4584	50.2163	1317.77	324.841	-10.9281		338.48	749.837	628.855	45.4242	58.3598	55.9999	50.8636	87.7291	55.664	45.4244	547.359	45.4242
341.58	3178.3	3307.4	-44.1964	-44.1964	-44.1964	-44.1964	42.7703	-34.1208	260.335	2319.43	542.203		341.83	1757.59	1819.95	-11.3084	-11.3084	-11.3084	32.181	-10.2051	87.3102	1367.17	298.256	-11.3084		338.38	1004.97	706.399	45.3869	59.0911	56.7081	54.7779	77.9453	54.8527	45.387	629.958	45.3869
341.48	3109.93	3226.82	-44.5441	-44.5441	-44.5441	-44.5441	46.7169	-25.0554	371.312	2174.41	481.264		341.73	1993.04	1862.29	-11.7036	-11.7036	-11.7036	33.7582	-9.25239	140.212	1378.52	272.238	-11.7036		338.28	876.184	791.382	45.3362	59.8785	57.4832	61.0969	71.7316	54.1112	45.3362	713.761	45.3362
341.38	3144.65	3122.72	-44.8844	-44.8844	-44.8844	-44.8844	51.035	-9.21473	497.607	1980.33	423.428		341.63	1933.82	1886.32	-12.1515	-12.1515	-12.1515	35.423	-6.9979	211.411	1350.81	247.061	-12.1515		338.18	797.085	880.468	45.2922	60.7512	58.3575	71.0052	67.6751	53.4485	45.2922	795.692	45.2922
341.28	3073.55	3005.66	-45.2284	-45.2284	-45.2284	-45.2284	55.7636	16.535	630.758	1752.48	369.208		341.53	1927.62	1896.36	-12.5862	-12.5862	-12.5862	37.2553	-2.33553	301.675	1286.37	223.051	-12.5862		338.08	775.067	970.924	45.2525	61.7173	59.3424	86.0319	64.8919	52.8524	45.2525	872.351	45.2525
341.18	2944.63	2883.82	-45.5649	-45.5649	-45.5649	-45.5649	60.9746	55.6111	759.029	1506.97	318.971		341.43	1967.15	1897.34	-13.0197	-13.0197	-13.0197	39.2603	6.26924	408.947	1190.4	200.379	-13.0197		337.98	1075.93	1060.66	45.2138	62.7863	60.4511	108.075	62.8579	52.3119	45.2138	940.243	45.2138
341.08	2827.39	2762.01	-45.8874	-45.8874	-45.8874	-45.8874	66.746	110.91	868.881	1258.98	272.941		341.33	1870.71	1893.42	-13.4622	-13.4622	-13.4622	41.4475	20.8761	527.74	1070.35	179.163	-13.4622		337.88	882.869	1148.38	45.1593	63.9595	61.6878	139.37	61.2551	51.803	45.1593	996.101	45.1593
340.98	2660.64	2641.61	-46.1972	-46.1972	-46.1972	-46.1972	73.1592	183.665	947.221	1021.55	231.223		341.23	1908.49	1886.98	-13.8831	-13.8831	-13.8831	43.8695	43.9396	649.115	935.012	159.516	-13.8831		337.78	1174.68	1233.55	45.115	65.2878	63.1025	182.369	59.9421	51.3461	45.115	1037.08	45.115
340.88	2721.47	2520.83	-46.4892	-46.4892	-46.4892	-46.4892	80.3227	272.345	984.043	804.383	193.778		341.13	1809.9	1877.84	-14.3125	-14.3125	-14.3125	46.5244	77.8184	761.558	793.256	141.43	-14.3125		337.68	1024.47	1316.34	45.0553	66.7851	64.7	239.441	58.8002	50.9108	45.0553	1060.98	45.0553
340.78	2528.08	2395.86	-46.7878	-46.7878	-46.7878	-46.7878	88.3263	371.598	974.354	613.952	160.481		341.03	1828.83	1863.41	-14.7201	-14.7201	-14.7201	49.4727	124.156	852.564	653.396	124.938	-14.7201		337.58	1208.84	1397.54	45.0034	68.5412	66.541	312.62	57.7998	50.5159	45.0034	1066.54	45.0034
340.68	2217.47	2261.89	-47.0656	-47.0656	-47.0656	-47.0656	97.3315	472.337	919.442	453.349	131.171		340.93	1844.19	1839.24	-15.132	-15.132	-15.132	52.7236	182.913	910.905	522.192	109.982	-15.132		337.48	1474.57	1478.14	44.9419	70.6557	68.6551	403.07	56.8931	50.1405	44.9419	1053.43	44.9419
340.58	2206.64	2114.36	-47.3097	-47.3097	-47.3097	-47.3097	107.505	562.712	826.505	322.777	105.617		340.83	1836.08	1800.11	-15.5474	-15.5474	-15.5474	56.3191	251.639	928.927	404.533	96.5051	-15.5474		337.38	1534.57	1559.09	44.8663	73.3369	71.1012	510.79	56.0564	49.7769	44.8663	1022.36	44.8663
340.48	2044.6	1950.28	-47.5529	-47.5529	-47.5529	-47.5529	118.987	630.231	707.105	220.241	83.5019		340.73	1809.4	1741.13	-15.9611	-15.9611	-15.9611	60.31	325.037	904.177	303.324	84.4378	-15.9611		337.28	1612.64	1640.77	44.7874	76.9739	73.9716	634.042	55.2876	49.433	44.7874	975.001	44.7874
340.38	1740.33	1769.38	-47.7786	-47.7786	-47.7786	-47.7786	131.996	664.697	574.751	142.3	64.518		340.63	1701.74	1658.72	-16.3689	-16.3689	-16.3689	64.7571	395.387	839.9	219.516	73.6859	-16.3689		337.18	1736.77	1722.73	44.7046	82.2306	77.3766	769.144	54.5767	49.1059	44.7046	913.816	44.7046
340.28	1535.94	1575.06	-47.9715	-47.9715	-47.9715	-47.9715	146.763	660.566	442.557	84.9242	48.3637		340.53	1579.71	1551.58	-16.7527	-16.7527	-16.7527	69.7383	453.621	744.383	152.656	64.1703	-16.7527		337.08	1555.86	1803.6	44.615	90.2385	81.4655	910.407	53.9133	48.7907	44.615	841.862	44.615
340.18	1313.92	1374.24	-48.1422	-48.1422	-48.1422	-48.1422	163.518	618.465	321.059	43.9196	34.705		340.43	1315.61	1421.1	-17.1094	-17.1094	-17.1094	75.3255	491.237	629.153	101.162	55.7873	-17.1094		336.98	2007.22	1881.4	44.535	102.875	86.4612	1050.35	53.3078	48.502	44.535	762.578	44.535
340.08	1110.89	1176.51	-48.2892	-48.2892	-48.2892	-48.2892	182.52	545.036	217.145	15.4168	23.2305		340.33	1285.64	1271.65	-17.4071	-17.4071	-17.4071	81.6277	502.34	506.736	62.8601	48.4605	-17.4071		336.88	1751.33	1954.18	44.4312	123.065	92.6158	1180.37	52.7212	48.2046	44.4312	679.353	44.4312
339.98	898.229	992.549	-48.4142	-48.4142	-48.4142	-48.4141	204.036	451.224	133.891	-3.90417	13.6455		340.23	1030.2	1110.2	-17.6982	-17.6982	-17.6982	88.6754	485.046	388.393	35.2637	42.0324	-17.6982		336.78	1744.3	2021.07	44.3409	155.309	100.34	1291.45	52.1865	47.9344	44.3409	595.548	44.3409
339.88	803.248	831.952	-48.5163	-48.5163	-48.5163	-48.516	228.364	349.513	71.0718	-16.7345	5.67216		340.13	980.28	945.534	-17.9324	-17.9324	-17.9324	96.6171	442.128	282.579	16.0339	36.4466	-17.9324		336.68	1733.62	2083.54	44.2509	206.035	110.103	1375.22	51.6866	47.6771	44.2509	514.073	44.2509
339.78	740.942	701.83	-48.6082	-48.6082	-48.6082	-48.6073	255.78	251.369	26.3246	-25.1306	-0.94632		340.03	852.593	787.108	-18.1554	-18.1554	-18.1553	105.506	380.134	194.263	3.02061	31.5623	-18.1554		336.58	1946.7	2146.72	44.1616	284.063	122.496	1424.99	51.2183	47.4317	44.1616	437.329	44.1616
339.68	704.212	605.666	-48.6933	-48.6933	-48.6933	-48.691	286.57	165.19	-3.84451	-30.5919	-6.43346		339.93	614.135	643.592	-18.3499	-18.3499	-18.3498	115.469	307.86	125.073	-5.51623	27.307	-18.3499		336.48	2210.62	2220.34	44.061	400.728	138.195	1436.66	50.7668	47.1855	44.061	367.114	44.061
339.58	636.757	543.329	-48.7746	-48.7746	-48.7746	-48.769	321.014	95.4966	-23.1342	-34.1662	-10.9846		339.83	469.306	521.58	-18.4912	-18.4912	-18.4909	126.644	234.269	74.0085	-10.9304	23.6235	-18.4912		336.38	2276.8	2319.11	43.9465	569.838	157.96	1409.23	50.3267	46.9348	43.9465	304.544	43.9465
339.48	515.276	511.847	-48.8485	-48.8485	-48.8485	-48.8352	359.365	43.2304	-34.8437	-36.5504	-14.7613		339.73	557.007	424.774	-18.6002	-18.6002	-18.5994	139.128	166.702	38.3931	-14.2693	20.4184	-18.6002		336.28	2379.02	2461.87	43.8283	806.659	182.538	1345	49.9058	46.6891	43.8283	250.22	43.8283
339.38	544.569	506.535	-48.9093	-48.9093	-48.9093	-48.879	401.885	6.68107	-41.6039	-38.1937	-17.9012		339.63	475.737	353.759	-18.7288	-18.7288	-18.7268	152.998	109.779	14.8095	-16.3177	17.5732	-18.7288		336.18	2373.79	2669.71	43.7048	1126.42	212.5	1249.18	49.5005	46.446	43.7048	204.191	43.7048
339.28	586.736	522.207	-48.9734	-48.9734	-48.9734	-48.9057	448.735	-17.2226	-45.3333	-39.3949	-20.5374		339.53	413.497	306.795	-18.8393	-18.8393	-18.8345	168.411	65.4737	0.01252	-17.5344	15.0698	-18.8393		336.08	3063.7	2962.64	43.5815	1541.92	247.968	1129.24	49.1144	46.2105	43.5815	166.102	43.5815
339.18	493.975	554.066	-49.042	-49.042	-49.042	-48.8956	500.044	-31.8857	-47.3095	-40.3274	-22.7696		339.43	293.488	280.428	-18.9358	-18.9358	-18.9247	185.484	33.3968	-8.81402	-18.2493	12.8552	-18.9358		335.98	3343.85	3354.96	43.4216	2060.23	287.985	993.934	48.7091	45.9451	43.4216	135.264	43.4216
339.08	621.787	598.208	-49.1005	-49.1005	-49.1005	-48.7924	555.884	-40.3304	-48.3129	-41.0786	-24.6633		339.33	221.908	270.548	-19.0057	-19.0057	-18.9806	204.344	11.7246	-13.8146	-18.6546	10.9003	-19.0057		335.88	3640.84	3850.75	43.247	2680.2	329.779	852.192	48.305	45.6712	43.247	110.834	43.247
338.98	655.171	651.697	-49.1729	-49.1729	-49.1729	-48.5427	616.175	-44.9306	-48.8308	-41.7313	-26.3071		339.23	287.359	273.143	-19.0595	-19.0595	-19.0044	225.076	-1.98468	-16.5159	-18.8849	9.15958	-19.0595		335.78	3995.06	4438.41	43.0568	3388.51	367.694	712.312	47.8997	45.3875	43.0568	91.8897	43.0568
338.88	580.726	712.592	-49.2489	-49.2489	-49.2489	-47.9956	680.812	-47.3079	-49.107	-42.3103	-27.7439		339.13	221.14	284.811	-19.1279	-19.1279	-19.0104	247.746	-10.154	-17.9377	-19.0436	7.57153	-19.1279		335.68	4397.82	5088.98	42.8479	4158.47	393.598	581.088	47.489	45.0902	42.8479	77.4884	42.8479
338.78	707.451	779.618	-49.3168	-49.3168	-49.3168	-46.8938	749.492	-48.4767	-49.2606	-42.8236	-29.0031		339.03	373.453	303.038	-19.1816	-19.1816	-18.9378	272.438	-14.7196	-18.6496	-19.142	6.14133	-19.1816		335.58	5318.92	5758.76	42.6174	4949.87	399.975	463.413	47.0691	44.7763	42.6174	66.7432	42.6174
338.68	755.648	851.99	-49.3984	-49.3984	-49.3984	-44.8447	821.718	-49.0544	-49.3771	-43.3054	-30.1391		338.93	269.896	326.031	-19.2693	-19.2693	-18.7776	299.126	-17.1705	-19.0422	-19.2512	4.79951	-19.2693		335.48	5879.44	6395.97	42.3381	5711	384.632	362.167	46.6118	44.4182	42.3381	58.837	42.3381
338.58	634.913	929.312	-49.4853	-49.4853	-49.4853	-41.1659	896.806	-49.352	-49.4776	-43.755	-31.1692		338.83	402.971	352.76	-19.334	-19.334	-18.3697	327.841	-18.3999	-19.2413	-19.3259	3.58621	-19.334		335.38	6617	6947.88	42.0295	6384.06	352.371	278.317	46.1354	44.035	42.0295	53.106	42.0295
338.48	850.148	1011.48	-49.5591	-49.5591	-49.5591	-34.7866	973.79	-49.5103	-49.5565	-44.1596	-32.0952		338.73	401.577	382.559	-19.4283	-19.4283	-17.5905	358.425	-19.0349	-19.3922	-19.4248	2.43479	-19.4283		335.28	7212.38	7362.92	41.6818	6910.22	311.502	211.379	45.6297	43.6167	41.6818	48.9828	41.6818
338.38	1077.45	1098.72	-49.6562	-49.6562	-49.6561	-24.1522	1051.41	-49.6392	-49.6553	-44.5597	-32.9693		338.63	330.516	415.205	-19.5223	-19.5223	-16.117	390.743	-19.3657	-19.5089	-19.5209	1.36298	-19.5223		335.18	7476.79	7595.64	41.3025	7238.72	269.361	159.776	45.1011	43.1703	41.3025	46.0272	41.3025
338.28	1149.22	1191.62	-49.7777	-49.7777	-49.7776	-6.97492	1128.02	-49.7722	-49.7775	-44.9596	-33.8047		338.53	408.186	450.673	-19.6006	-19.6006	-13.4666	424.497	-19.5415	-19.5958	-19.6	0.37707	-19.6005		335.08	7387.82	7613.74	40.9089	7335.37	230.411	121.313	44.5667	42.7131	40.9089	43.9108	40.9089
338.18	1189.16	1291.34	-49.907	-49.907	-49.9067	19.9241	1201.63	-49.9053	-49.9069	-45.3452	-34.5942		338.43	509.588	489.096	-19.6961	-19.6961	-8.95531	459.2	-19.6751	-19.6945	-19.6959	-0.56411	-19.6961		334.98	7230.97	7406.07	40.5202	7189.79	196.61	93.5724	44.0448	42.264	40.5202	42.3931	40.5202
338.08	1459.77	1399.67	-50.0407	-50.0407	-50.0395	60.7076	1269.9	-50.0402	-50.0407	-45.7155	-35.3418		338.33	479.623	530.847	-19.8144	-19.8144	-1.53151	494.215	-19.8073	-19.8138	-19.8143	-1.47258	-19.8143		334.88	6873.44	6985.98	40.1399	6817.52	168.349	74.1641	43.5382	41.8262	40.1399	41.2869	40.1399
337.98	1633.44	1519.14	-50.2035	-50.2035	-50.2	120.515	1330.18	-50.2034	-50.2035	-46.0972	-36.078		338.23	447.59	576.576	-19.926	-19.926	10.3221	528.723	-19.9237	-19.9258	-19.9259	-2.32437	-19.9258		334.78	6170.32	6389.09	39.7785	6256.76	145.301	60.9906	43.0574	41.4102	39.7785	40.4683	39.7785
337.88	1486.08	1653.2	-50.3852	-50.3852	-50.3748	205.471	1379.84	-50.3851	-50.3852	-46.4817	-36.7976		338.13	519.09	627.263	-20.0304	-20.0304	28.6251	561.699	-20.0297	-20.0303	-20.0304	-3.12415	-20.0298		334.68	5535.43	5665.94	39.4543	5560.57	126.82	52.3099	42.6198	41.0339	39.4543	39.8615	39.4543
337.78	1980.49	1805.94	-50.551	-50.5509	-50.5221	322.203	1416.37	-50.5509	-50.551	-46.8358	-37.4693		338.03	629.723	684.211	-20.1509	-20.1509	55.9304	591.876	-20.1507	-20.1509	-20.1509	-3.89895	-20.149		334.58	4781.05	4873.46	39.1633	4788.08	112.142	46.737	42.2212	40.6933	39.1633	39.3993	39.1633
337.68	2245.86	1981.79	-50.7699	-50.7699	-50.6933	477.141	1437.65	-50.7699	-50.7699	-47.2299	-38.1655		337.93	787.789	749.179	-20.296	-20.296	95.3511	617.891	-20.296	-20.296	-20.296	-4.66088	-20.2904		334.48	4197.77	4067.47	38.9128	3996.93	100.543	43.2511	41.8685	40.3955	38.9128	39.0472	38.9128
337.58	2259.29	2184.97	-51.0177	-51.0177	-50.8234	675.774	1442.45	-51.0177	-51.0177	-47.6409	-38.8642		337.83	776.389	824.332	-20.4766	-20.4766	150.408	638.379	-20.4765	-20.4766	-20.4766	-5.42373	-20.4606		334.38	3457.11	3295.55	38.6926	3236.1	91.3504	41.1078	41.5511	40.1302	38.6926	38.7677	38.6926
337.48	2748.39	2418.51	-51.2668	-51.2666	-50.7961	921.334	1430.49	-51.2668	-51.2668	-48.0421	-39.5399		337.73	862.823	912.151	-20.6546	-20.6546	224.781	652.169	-20.6546	-20.6546	-20.6546	-6.15211	-20.6113		334.28	2526.46	2594.47	38.5119	2543.44	84.0293	39.8191	41.278	39.9064	38.5119	38.5531	38.5119
337.38	3021.95	2683.26	-51.5688	-51.5682	-50.48	1213.78	1402.41	-51.5688	-51.5688	-48.4864	-40.2466		337.63	964.29	1015.18	-20.852	-20.852	321.863	658.366	-20.852	-20.852	-20.852	-6.87058	-20.7397		334.18	1948.21	1987.38	38.3802	1942.87	78.1512	39.0679	41.0581	39.7334	38.3802	38.4024	38.3802
337.28	3274.48	2976.45	-51.9003	-51.8985	-49.4945	1548.39	1359.86	-51.9003	-51.9003	-48.951	-40.9622		337.53	1094.39	1135.5	-21.0721	-21.0721	444.129	656.536	-21.0721	-21.0721	-21.0721	-7.5845	-20.7938		334.08	1669.66	1484.38	38.2791	1445.02	73.362	38.6308	40.8731	39.5929	38.2791	38.2909	38.2791
337.18	3588.87	3291.01	-52.2592	-52.2533	-47.181	1915.17	1305.1	-52.2592	-52.2592	-49.4346	-41.6861		337.43	1235.53	1274.31	-21.3213	-21.3211	592.525	646.781	-21.3213	-21.3213	-21.3213	-8.30202	-20.6625		333.98	846.118	1084.63	38.1929	1049.45	69.3963	38.3678	40.7068	39.469	38.1929	38.199	38.1929
337.08	3786.82	3615.25	-52.652	-52.6337	-42.4134	2298.66	1240.75	-52.652	-52.652	-49.9445	-42.4261		337.33	1395.7	1431.17	-21.602	-21.6013	765.789	629.72	-21.602	-21.602	-21.602	-9.02748	-20.1126		333.88	745.274	779.011	38.1501	747.3	66.0968	38.2346	40.5875	39.3901	38.1501	38.1532	38.1501
336.98	4168.63	3933.36	-53.0661	-53.0124	-33.3516	2678.52	1169.52	-53.0661	-53.0661	-50.4685	-43.1706		337.23	1675.9	1603.52	-21.9187	-21.9163	959.84	606.387	-21.9187	-21.9187	-21.9187	-9.7666	-18.7028		333.78	683.728	553.942	38.1128	525.152	63.2927	38.1525	40.4772	39.3181	38.1128	38.1143	38.1128
336.88	4249.6	4227.34	-53.5217	-53.3728	-17.2543	3031.46	1093.86	-53.5217	-53.5217	-51.0275	-43.9411		337.13	1803.74	1786.46	-22.2981	-22.2905	1167.74	578.027	-22.2981	-22.2981	-22.2981	-10.5479	-15.6639		333.68	456.678	393.888	38.0786	367.598	60.8836	38.0967	40.3732	39.2507	38.0786	38.0793	38.0786
336.78	4494.13	4478.75	-53.9855	-53.595	9.74399	3332.91	1016.06	-53.9855	-53.9855	-51.5888	-44.7053		337.03	1944.22	1972.78	-22.7061	-22.6831	1379.56	546.051	-22.7061	-22.7061	-22.7061	-11.3385	-9.63333		333.58	374.821	283.696	38.0564	259.571	58.8051	38.0645	40.2842	39.1967	38.0564	38.0568	38.0564
336.68	4357.53	4671.79	-54.4762	-53.5065	52.4933	3560.15	937.928	-54.4762	-54.4762	-52.1714	-45.4826		336.93	2152.03	2153.69	-23.1455	-23.0801	1583.1	511.772	-23.1455	-23.1455	-23.1455	-12.1424	1.46042		333.48	150.657	209.999	38.0386	187.766	56.9943	38.0421	40.2026	39.1484	38.0386	38.0388	38.0386
336.58	4690.78	4795.76	-54.9518	-52.6739	116.552	3695.09	860.999	-54.9518	-54.9518	-52.7337	-46.2318		336.83	2232.87	2319.97	-23.6314	-23.455	1764.93	476.341	-23.6314	-23.6314	-23.6314	-12.9757	20.6079		333.38	393.382	161.842	38.0327	141.275	55.4145	38.0341	40.1354	39.1131	38.0327	38.0328	38.0327
336.48	4671.19	4846.65	-55.464	-50.403	207.157	3726.53	786.381	-55.464	-55.464	-53.3278	-47.0055		336.73	2514.55	2463.46	-24.1355	-23.6854	1911.83	440.759	-24.1355	-24.1355	-24.1355	-13.8112	51.8275		333.28	436.396	130.873	38.0139	111.783	54.0071	38.0145	40.0579	39.0661	38.0139	38.0139	38.0139
336.38	4627.96	4827.85	-55.9738	-45.3332	328.211	3651.86	714.915	-55.9738	-55.9738	-53.9151	-47.7653		336.63	2601.27	2578.55	-24.7026	-23.6156	2012.42	405.715	-24.7026	-24.7026	-24.7026	-14.6948	99.9112		333.18	217.595	111.065	37.9928	93.2893	52.755	37.993	39.9806	39.0179	37.9928	37.9928	37.9928
336.28	4602.28	4748.9	-56.4792	-35.3148	480.36	3477.24	647.228	-56.4792	-56.4792	-54.4939	-48.5099		336.53	2705.03	2663.03	-25.2893	-22.8055	2058.47	371.819	-25.2893	-25.2893	-25.2893	-15.5838	169.976		333.08	164.079	98.2818	37.9833	81.683	51.6492	37.9834	39.9172	38.9823	37.9833	37.9833	37.9833
336.18	4465.17	4623.56	-56.9816	-17.1561	659.564	3216.84	583.716	-56.9816	-56.9816	-55.0659	-49.2414		336.43	2676.32	2718.51	-25.8994	-20.5306	2046.1	339.458	-25.8994	-25.8994	-25.8994	-16.4829	266.366		332.98	326.845	89.7982	37.9766	74.2561	50.6626	37.9766	39.8587	38.9505	37.9766	37.9766	37.9766
336.08	4371.31	4466.87	-57.4694	13.4283	856.092	2890.95	524.626	-57.4694	-57.4694	-55.6196	-49.9487		336.33	2715.14	2749.71	-26.5032	-15.5243	1976.32	308.913	-26.5032	-26.5032	-26.5032	-17.3631	391.352		332.88	-135.409	83.8877	37.9614	69.2994	49.7676	37.9614	39.7937	38.9111	37.9614	37.9614	37.9614
335.98	4295.81	4292.46	-57.9469	61.4386	1054.56	2523.45	470.075	-57.9469	-57.9469	-56.1598	-50.6365		336.23	2772.21	2763.03	-27.1157	-5.87997	1854.88	280.324	-27.1157	-27.1157	-27.1157	-18.2401	543.483		332.78	301.016	79.5518	37.9705	65.8269	48.9844	37.9705	39.7551	38.8969	37.9705	37.9705	37.9705
335.88	4120.56	4110.18	-58.4167	131.805	1235.76	2138.51	420.022	-58.4167	-58.4167	-56.6891	-51.308		336.13	2720.51	2764.66	-27.741	11.1264	1691.35	253.735	-27.741	-27.741	-27.741	-19.1187	716.604		332.68	158.716	76.1365	37.9566	63.1962	48.2544	37.9566	39.6952	38.8606	37.9566	37.9566	37.9566
335.78	3855.67	3925.35	-58.8674	227.868	1379.19	1758.69	374.408	-58.8674	-58.8674	-57.1964	-51.9522		336.03	2681.85	2758.84	-28.355	38.9452	1498.12	229.184	-28.355	-28.355	-28.355	-19.9755	899.143		332.58	42.2912	73.3256	37.9502	61.1002	47.5988	37.9502	39.6446	38.8325	37.9502	37.9502	37.9502
335.68	3894.83	3738.44	-59.2897	349.611	1467.07	1402.46	333.086	-59.2897	-59.2897	-57.6726	-52.5605		335.93	2736.22	2746.59	-28.9605	81.2855	1288.67	206.627	-28.9605	-28.9605	-28.9605	-20.8138	1074.98		332.48	135.939	70.922	37.95	59.3502	47.0085	37.95	39.6018	38.8115	37.95	37.95	37.95
335.58	3540.55	3545.89	-59.716	491.941	1487.79	1083.08	295.816	-59.716	-59.716	-58.1502	-53.1653		335.83	2642.24	2725.47	-29.5784	141.275	1076.05	185.975	-29.5784	-29.5784	-29.5784	-21.655	1225.51		332.38	98.6564	68.8017	37.9448	57.8292	46.4651	37.9448	39.5557	38.7861	37.9448	37.9448	37.9448
335.48	3404.92	3341.61	-60.1044	643.95	1438.57	808.484	262.403	-60.1044	-60.1044	-58.5876	-53.7253		335.73	2692.99	2690.24	-30.1753	220.293	871.737	167.171	-30.1753	-30.1753	-30.1753	-22.4662	1332.8		332.28	51.4427	66.9065	37.9416	56.485	45.9698	37.9416	39.513	38.7635	37.9416	37.9416	37.9416
335.38	3213.14	3118.43	-60.4782	789.669	1325.88	581.229	232.534	-60.4782	-60.4782	-59.008	-54.264		335.63	2665.28	2634.03	-30.7837	316.632	684.381	150.066	-30.7837	-30.7837	-30.7837	-23.2805	1383.1		332.18	61.3955	65.1959	37.9409	55.2822	45.5181	37.9409	39.4742	38.744	37.9409	37.9409	37.9409
335.28	2919.11	2870.47	-60.8312	910.342	1164.18	400.031	205.938	-60.8312	-60.8312	-59.4056	-54.7758		335.53	2509.8	2550	-31.386	424.506	519.878	134.564	-31.386	-31.386	-31.386	-24.0806	1369.59		332.08	144.413	63.6393	37.9396	54.1947	45.1025	37.9396	39.4363	38.7246	37.9396	37.9396	37.9396
335.18	2464.94	2594.89	-61.1527	988.424	972.798	260.596	182.333	-61.1527	-61.1527	-59.7698	-55.2501		335.43	2476.17	2432.73	-31.9536	534.011	381.117	120.574	-31.9536	-31.9536	-31.9536	-24.8384	1294.05		331.98	93.5928	62.2128	37.934	53.2025	44.7155	37.934	39.3953	38.7015	37.934	37.934	37.934
335.08	2110.12	2293.61	-61.4252	1011.69	772.168	156.935	161.446	-61.4252	-61.4252	-60.0829	-55.6697		335.33	2322.37	2279.28	-32.5142	632.193	268.371	107.944	-32.5142	-32.5142	-32.5142	-25.5818	1166.3		331.88	72.7334	60.9065	37.931	52.2993	44.3606	37.931	39.3582	38.6816	37.931	37.931	37.931
334.98	1887.95	1974	-61.6595	976.349	580.348	82.4193	142.988	-61.6595	-61.6595	-60.3561	-56.0457		335.23	2092.22	2090.29	-33.0403	705.504	180.037	96.5822	-33.0403	-33.0403	-33.0403	-26.2839	1002.28		331.78	77.4327	59.7063	37.9292	51.474	44.0332	37.9292	39.3234	38.6633	37.9292	37.9292	37.9292
334.88	1531.23	1647.96	-61.8697	888.011	410.4	30.5329	126.668	-61.8697	-61.8697	-60.6036	-56.3925		335.13	1921	1870.03	-33.515	742.83	113.155	86.382	-33.515	-33.515	-33.515	-26.928	820.529		331.68	-26.0113	58.5995	37.9271	50.7165	43.7296	37.9271	39.2895	38.6454	37.9271	37.9271	37.9271
334.78	1223.46	1330.62	-62.0416	760.301	269.803	-4.4339	112.252	-62.0416	-62.0416	-60.8112	-56.6961		335.03	1608.52	1626.78	-33.9517	738.102	64.1905	77.2205	-33.9517	-33.9517	-33.9517	-27.5279	638.992		331.58	170.299	57.5823	37.9305	50.0252	43.4531	37.9305	39.2621	38.6334	37.9305	37.9305	37.9305
334.68	1022.45	1037.08	-62.1802	611.34	160.547	-27.2672	99.5055	-62.1802	-62.1802	-60.9841	-56.9618		334.93	1297.39	1371.98	-34.3186	692.047	29.5198	69.0235	-34.3186	-34.3186	-34.3186	-28.0521	472.172		331.48	-259.337	56.6307	37.9235	49.3783	43.186	37.9235	39.2254	38.6115	37.9235	37.9235	37.9235
334.58	936.974	779.698	-62.2972	459.574	80.4957	-41.7285	88.2063	-62.2972	-62.2972	-61.1339	-57.2014		334.83	1146.99	1118.82	-34.6161	611.897	5.75035	61.6923	-34.6161	-34.6161	-34.6161	-28.5011	329.516		331.38	-41.0224	55.7699	37.9392	48.803	42.9594	37.9392	39.2124	38.6128	37.9392	37.9392	37.9392
334.48	689.652	566.098	-62.405	320.186	25.0538	-50.6232	78.1569	-62.405	-62.405	-61.2732	-57.4276		334.73	906.229	880.405	-34.8801	509.548	-10.0639	55.1026	-34.8801	-34.8801	-34.8801	-28.9113	215.209		331.28	-112.859	54.9593	37.9434	48.2603	42.7375	37.9434	39.1887	38.6031	37.9434	37.9434	37.9434
334.38	459.578	398.215	-62.4861	202.843	-11.3259	-55.9268	69.2019	-62.4861	-62.4861	-61.3845	-57.623		334.63	688.712	667.606	-35.0904	398.62	-20.2617	49.1888	-35.0904	-35.0904	-35.0904	-29.2627	128.96		331.18	37.9514	54.2086	37.9514	47.7612	42.5342	37.9514	39.1698	38.5975	37.9514	37.9514	37.9514
334.28	443.951	273.238	-62.5424	111.537	-33.9562	-58.9925	61.1967	-62.5424	-62.5424	-61.4699	-57.7898		334.53	520.134	487.839	-35.2521	291.617	-26.6386	43.874	-35.2521	-35.2521	-35.2521	-29.5605	67.5392
334.18	283.071	184.857	-62.5971	45.4535	-47.3398	-60.7294	53.9913	-62.5971	-62.5971	-61.5524	-57.9512		334.43	412.197	344.084	-35.3762	197.681	-30.5125	39.0816	-35.3762	-35.3762	-35.3762	-29.8161	26.1456
334.08	173.437	125.234	-62.6343	0.81397	-54.856	-61.6792	47.4923	-62.6343	-62.6343	-61.6165	-58.0917		334.33	348.301	235.219	-35.4762	121.728	-32.8064	34.7398	-35.4762	-35.4762	-35.4762	-30.0431	-0.3042
333.98	203.649	86.5551	-62.6598	-27.4057	-58.871	-62.1848	41.6025	-62.6598	-62.6598	-61.6678	-58.217		334.23	220.647	157.068	-35.5619	64.7715	-34.1371	30.789	-35.5619	-35.5619	-35.5619	-30.2515	-16.3512
333.88	137.606	62.0577	-62.6885	-44.1601	-60.9261	-62.459	36.224	-62.6885	-62.6885	-61.7214	-58.3424		334.13	157.733	103.722	-35.6191	24.9547	-34.8801	27.1963	-35.6191	-35.6191	-35.6191	-30.4274	-25.5983
333.78	-7.59164	46.6013	-62.7101	-53.4975	-61.9271	-62.6023	31.3019	-62.7101	-62.7101	-61.7669	-58.4575		334.03	8.46138	68.9496	-35.6623	-1.06528	-35.2897	23.9099	-35.6623	-35.6623	-35.6623	-30.5853	-30.6693
333.68	145.055	36.5855	-62.7161	-58.3825	-62.3837	-62.6668	26.7881	-62.7161	-62.7161	-61.7959	-58.554		333.93	56.4312	47.1347	-35.6722	-16.9779	-35.4895	20.9154	-35.6722	-35.6722	-35.6722	-30.7062	-33.2958
333.58	139.845	29.6603	-62.7385	-60.81	-62.6037	-62.7166	22.6029	-62.7385	-62.7385	-61.8406	-58.6641		333.83	44.9429	33.722	-35.6928	-26.1364	-35.6057	18.1397	-35.6928	-35.6928	-35.6928	-30.8342	-34.6124
333.48	5.47805	24.4638	-62.7603	-61.9482	-62.7082	-62.7509	18.7241	-62.7603	-62.7603	-61.8839	-58.7709		333.73	61.3968	25.4587	-35.7108	-31.0881	-35.6705	15.5719	-35.7108	-35.7108	-35.7108	-30.9562	-35.2415
333.38	-36.646	20.2392	-62.7677	-62.4442	-62.7484	-62.7637	15.1296	-62.7677	-62.7677	-61.9119	-58.8606		333.63	21.793	20.1642	-35.7325	-33.6175	-35.7143	13.1825	-35.7325	-35.7325	-35.7325	-31.0786	-35.5378
333.28	-138.428	16.5752	-62.7705	-62.6486	-62.7637	-62.7689	11.7818	-62.7705	-62.7705	-61.9347	-58.9433		333.53	-59.7682	16.5232	-35.7453	-34.8299	-35.7374	10.9663	-35.7453	-35.7453	-35.7453	-31.189	-35.6682
333.18	-59.2681	13.2756	-62.7624	-62.7189	-62.7601	-62.7617	8.66282	-62.7624	-62.7624	-61.9458	-59.0126		333.43	-82.9866	13.7857	-35.74	-35.3651	-35.7366	8.91653	-35.74	-35.74	-35.74	-31.2782	-35.7108
333.08	78.1328	10.2205	-62.7627	-62.7481	-62.762	-62.7625	5.73226	-62.7627	-62.7627	-61.9648	-59.0881		333.33	4.63805	11.5334	-35.7294	-35.5842	-35.728	7.00607	-35.7294	-35.7294	-35.7294	-31.3593	-35.7189
332.98	29.2743	7.35345	-62.7779	-62.7733	-62.7777	-62.7778	2.96671	-62.7779	-62.7779	-61.9979	-59.1762		333.23	-60.7941	9.53719	-35.7384	-35.6852	-35.7379	5.19849	-35.7384	-35.7384	-35.7384	-31.4572	-35.7348
332.88	7.0559	4.66409	-62.7879	-62.7865	-62.7878	-62.7878	0.36898	-62.7879	-62.7879	-62.0252	-59.2569		333.13	-27.2829	7.73112	-35.7328	-35.7144	-35.7326	3.51619	-35.7328	-35.7328	-35.7328	-31.5378	-35.7316
332.78	14.577	2.13198	-62.7954	-62.795	-62.7954	-62.7954	-2.07652	-62.7954	-62.7954	-62.0496	-59.3332		333.03	-9.82796	6.04614	-35.7347	-35.7287	-35.7346	1.92822	-35.7347	-35.7347	-35.7347	-31.6233	-35.7343
332.68	-11.1628	-0.2598	-62.8038	-62.8036	-62.8037	-62.8037	-4.38499	-62.8038	-62.8038	-62.0742	-59.4082		332.93	56.3708	4.46209	-35.7405	-35.7386	-35.7405	0.42984	-35.7405	-35.7405	-35.7405	-31.7103	-35.7404
332.58	-21.9641	-2.51891	-62.8093	-62.8093	-62.8093	-62.8093	-6.56344	-62.8093	-62.8093	-62.0955	-59.4787		332.83	-65.5864	2.95475	-35.7611	-35.7605	-35.7611	-0.99726	-35.7611	-35.7611	-35.7611	-31.8097	-35.761
332.48	1.57266	-4.65606	-62.8137	-62.8137	-62.8137	-62.8137	-8.62235	-62.8137	-62.8137	-62.1151	-59.546		332.73	16.1007	1.5578	-35.7544	-35.7543	-35.7544	-2.31727	-35.7544	-35.7544	-35.7544	-31.8795	-35.7544
332.38	60.8469	-6.68491	-62.8207	-62.8207	-62.8207	-62.8207	-10.5752	-62.8207	-62.8207	-62.1368	-59.6142		332.63	-12.3677	0.21819	-35.766	-35.766	-35.766	-3.58242	-35.766	-35.766	-35.766	-31.9655	-35.766
332.28	-14.942	-8.61641	-62.834	-62.834	-62.834	-62.834	-12.4329	-62.834	-62.834	-62.1644	-59.6871		332.53	4.20855	-1.04473	-35.7712	-35.7712	-35.7712	-4.77306	-35.7712	-35.7712	-35.7712	-32.0429	-35.7712
332.18	40.3056	-10.4431	-62.8392	-62.8392	-62.8392	-62.8392	-14.1877	-62.8392	-62.8392	-62.1835	-59.7502		332.43	-67.1703	-2.24598	-35.7802	-35.7802	-35.7802	-5.9041	-35.7802	-35.7802	-35.7802	-32.1221	-35.7802
332.08	-8.51089	-12.1854	-62.8503	-62.8503	-62.8503	-62.8503	-15.8603	-62.8503	-62.8503	-62.208	-59.8177		332.33	22.3961	-3.37043	-35.7732	-35.7732	-35.7732	-6.96031	-35.7732	-35.7732	-35.7732	-32.1833	-35.7732
331.98	-32.892	-13.8376	-62.8562	-62.8562	-62.8562	-62.8562	-17.4448	-62.8562	-62.8562	-62.2269	-59.8783		332.23	-31.3923	-4.45782	-35.7861	-35.7861	-35.7861	-7.98135	-35.7861	-35.7861	-35.7861	-32.2626	-35.7861
331.88	-41.4382	-15.4088	-62.8594	-62.8594	-62.8594	-62.8594	-18.9499	-62.8594	-62.8594	-62.2427	-59.9349		332.13	106.565	-5.48053	-35.7871	-35.7871	-35.7871	-8.93951	-35.7871	-35.7871	-35.7871	-32.3282	-35.7871
331.78	76.3499	-16.9049	-62.8617	-62.8617	-62.8617	-62.8617	-20.3819	-62.8617	-62.8617	-62.2573	-59.9891		332.03	-44.0321	-6.48448	-35.8189	-35.8189	-35.8189	-9.88066	-35.8189	-35.8189	-35.8189	-32.4228	-35.8189
331.68	102.272	-18.3444	-62.8767	-62.8767	-62.8767	-62.8767	-21.7589	-62.8767	-62.8767	-62.2842	-60.0547		331.93	41.3169	-7.40837	-35.8171	-35.8171	-35.8171	-10.7434	-35.8171	-35.8171	-35.8171	-32.482	-35.8171
331.58	47.1272	-19.7214	-62.8945	-62.8945	-62.8945	-62.8945	-23.0751	-62.8945	-62.8945	-62.3135	-60.1218		331.83	31.412	-8.30783	-35.8343	-35.8343	-35.8343	-11.5834	-35.8343	-35.8343	-35.8343	-32.5588	-35.8343
331.48	71.7153	-21.0307	-62.9064	-62.9064	-62.9064	-62.9064	-24.3253	-62.9064	-62.9064	-62.3366	-60.1816		331.73	25.8461	-9.164	-35.8494	-35.8494	-35.8494	-12.3817	-35.8494	-35.8494	-35.8494	-32.6317	-35.8494
331.38	-22.5465	-22.2854	-62.9209	-62.9209	-62.9209	-62.9209	-25.5223	-62.9209	-62.9209	-62.362	-60.2429		331.63	77.7444	-9.98086	-35.8631	-35.8631	-35.8631	-13.1421	-35.8631	-35.8631	-35.8631	-32.7019	-35.8631
331.28	-57.5082	-23.4756	-62.9253	-62.9253	-62.9253	-62.9253	-26.6563	-62.9253	-62.9253	-62.377	-60.2928		331.53	-66.7337	-10.7733	-35.8885	-35.8885	-35.8885	-13.8796	-35.8885	-35.8885	-35.8885	-32.7822	-35.8885
331.18	70.7393	-24.6107	-62.9258	-62.9258	-62.9258	-62.9258	-27.7368	-62.9258	-62.9258	-62.3878	-60.3378		331.43	7.36413	-11.4994	-35.8816	-35.8816	-35.8816	-14.5523	-35.8816	-35.8816	-35.8816	-32.8288	-35.8816
331.08	103.306	-25.7114	-62.9403	-62.9403	-62.9403	-62.9403	-28.7842	-62.9403	-62.9403	-62.4122	-60.3955		331.33	-67.1505	-12.2102	-35.8913	-35.8913	-35.8913	-15.2109	-35.8913	-35.8913	-35.8913	-32.8906	-35.8913
330.98	87.4004	-26.7696	-62.9582	-62.9582	-62.9582	-62.9582	-29.7904	-62.9582	-62.9582	-62.4399	-60.4557		331.23	-36.3776	-12.8741	-35.8843	-35.8843	-35.8843	-15.8239	-35.8843	-35.8843	-35.8843	-32.9345	-35.8843
330.88	53.433	-27.7833	-62.9744	-62.9744	-62.9744	-62.9744	-30.7535	-62.9744	-62.9744	-62.4656	-60.5131		331.13	-78.8289	-13.5166	-35.8842	-35.8842	-35.8842	-16.4169	-35.8842	-35.8842	-35.8842	-32.9839	-35.8842
330.78	-62.987	-28.7525	-62.987	-62.987	-62.987	-62.987	-31.6734	-62.987	-62.987	-62.4873	-60.5658		331.03	17.0223	-14.1227	-35.8746	-35.8746	-35.8746	-16.9747	-35.8746	-35.8746	-35.8746	-33.0226	-35.8746
													330.93	141.363	-14.7249	-35.8864	-35.8864	-35.8864	-17.5298	-35.8864	-35.8864	-35.8864	-33.0816	-35.8864
													330.83	-35.926	-15.3309	-35.926	-35.926	-35.926	-18.0898	-35.926	-35.926	-35.926	-33.1672	-35.926

## Sheet: Figure 4a
Figure 4a. Control experiments
Catalyst	Yield (%)
KAP-2/PdCl2	73
Recycled KAP-2/PdCl2	89
KAP-4/PdCl2	83
Recycled KAP-4/PdCl2	4

## Sheet: Figure 4b
Figure 4b. Pd 3d XPS spectra of different polymer catalysts
KAP-2/PdCl2													KAP-4/PdCl2
Binding energy (eV)	Experimental data	Fitting curve	Background	Blue	Red	Yellow	Blue	Red	Yellow	Purple	Purple		Binding energy (eV)	Experimental data	Fitting curve	Background	Red	Purple	Red	Purple	Yellow	Yellow
346.38	-49.3741	-22.3381	-49.3741	-48.0085	-48.9784	-47.6359	-46.2285	-48.3789	-44.1893	-46.4682	-38.0691		346.48	-7.25069	6.38056	-7.25069	-3.3286	-7.25069	2.32614	-7.11836	-7.25069	-7.25069
346.28	-212.741	-21.1504	-49.3704	-47.9804	-48.9673	-47.5967	-46.1196	-48.3386	-43.9596	-46.3982	-37.383		346.38	-275.445	6.86923	-7.25071	-3.25615	-7.25071	2.66711	-7.04314	-7.25071	-7.25071
346.18	289.549	-19.8489	-49.3668	-47.9517	-48.9561	-47.5564	-46.0054	-48.2963	-43.7149	-46.3259	-36.6098		346.28	97.233	7.47602	-7.19178	-3.12273	-7.19178	3.08546	-6.87027	-7.19178	-7.19178
346.08	-20.2067	-18.4102	-49.3631	-47.9224	-48.9446	-47.515	-45.8855	-48.2518	-43.4539	-46.2512	-35.7279		346.18	33.482	8.07917	-7.21472	-3.06908	-7.21472	3.44173	-6.72291	-7.21472	-7.21472
345.98	79.6915	-16.8043	-49.3595	-47.8923	-48.9328	-47.4724	-45.7596	-48.2049	-43.1751	-46.174	-34.7097		346.08	-272.098	8.80053	-7.22367	-2.99925	-7.22367	3.83324	-6.48079	-7.22367	-7.22367
345.88	189.642	-14.9917	-49.3559	-47.8614	-48.9209	-47.4285	-45.627	-48.1554	-42.8768	-46.0942	-33.5184		345.98	-53.9078	9.72802	-7.16548	-2.86006	-7.16548	4.31462	-6.0575	-7.16548	-7.16548
345.78	-73.2578	-12.9239	-49.3522	-47.8299	-48.9087	-47.3833	-45.4875	-48.1032	-42.5572	-46.0117	-32.1081		345.88	90.2522	10.7937	-7.15522	-2.76641	-7.15522	4.77283	-5.52316	-7.15522	-7.15522
345.68	-117.708	-10.5395	-49.3486	-47.7975	-48.8962	-47.3368	-45.3404	-48.048	-42.2141	-45.9262	-30.4204		345.78	99.8815	12.0746	-7.17661	-2.70198	-7.17661	5.22593	-4.80262	-7.17661	-7.17661
345.58	155.089	-7.76272	-49.3449	-47.7643	-48.8835	-47.2889	-45.1852	-47.9895	-41.8451	-45.8377	-28.383		345.68	338.58	13.6786	-7.20014	-2.63715	-7.20014	5.70559	-3.79009	-7.20014	-7.20014
345.48	7.13125	-4.50213	-49.3413	-47.7303	-48.8705	-47.2394	-45.0213	-47.9275	-41.4479	-45.7461	-25.908		345.58	-87.854	15.6549	-7.27609	-2.62209	-7.27609	6.16386	-2.43903	-7.27609	-7.27609
345.38	86.6182	-0.64491	-49.3376	-47.6953	-48.8572	-47.1885	-44.848	-47.8616	-41.0192	-45.6511	-22.8873		345.48	400.28	18.2717	-7.2584	-2.51068	-7.2584	6.7492	-0.4836	-7.2584	-7.2584
345.28	-1.25212	3.93856	-49.334	-47.6595	-48.8436	-47.1359	-44.6646	-47.7916	-40.5556	-45.5527	-19.1959		345.38	293.782	21.4795	-7.3479	-2.50359	-7.3479	7.26397	2.0233	-7.3479	-7.3479
345.18	-116.081	9.39884	-49.3304	-47.6227	-48.8297	-47.0817	-44.4702	-47.7171	-40.0533	-45.4505	-14.6884		345.28	50.7497	25.5863	-7.41405	-2.47015	-7.41405	7.84174	5.38662	-7.41405	-7.41405
345.08	160.029	15.9058	-49.3267	-47.5849	-48.8155	-47.0256	-44.264	-47.6375	-39.5079	-45.3445	-9.2012		345.18	109.884	30.8293	-7.42682	-2.38025	-7.42682	8.51603	9.83985	-7.42682	-7.42682
344.98	-38.0221	23.6437	-49.3231	-47.5461	-48.8009	-46.9678	-44.045	-47.5525	-38.9145	-45.2344	-2.5565		345.08	216.284	37.3766	-7.45259	-2.30013	-7.45259	9.22436	15.5471	-7.45259	-7.45259
344.88	-224.637	32.8171	-49.3194	-47.5062	-48.786	-46.908	-43.8119	-47.4616	-38.2667	-45.12	5.44155		344.98	2.34949	45.4732	-7.50174	-2.24004	-7.50174	9.96047	22.7493	-7.50174	-7.50174
344.78	-79.8166	43.6306	-49.3158	-47.4652	-48.7707	-46.8462	-43.5637	-47.364	-37.5575	-45.001	14.9885		344.88	328.38	55.4691	-7.50391	-2.12945	-7.50391	10.8001	31.7907	-7.50391	-7.50391
344.68	183.037	56.2897	-49.3121	-47.423	-48.755	-46.7822	-43.299	-47.2592	-36.7784	-44.8773	26.2789		344.78	84.8737	67.5246	-7.57768	-2.08679	-7.57768	11.6297	42.8263	-7.57768	-7.57768
344.58	254.223	70.9891	-49.3085	-47.3796	-48.7389	-46.716	-43.0162	-47.1463	-35.918	-44.7486	39.4935		344.68	196.332	82.038	-7.59798	-1.98685	-7.59798	12.5807	56.2481	-7.59798	-7.59798
344.48	352.939	87.896	-49.3048	-47.3349	-48.7224	-46.6475	-42.7138	-47.0247	-34.962	-44.6145	54.782		344.58	353.553	99.1798	-7.6428	-1.90744	-7.6428	13.5819	72.2197	-7.6428	-7.64279
344.38	336.584	107.159	-49.3012	-47.289	-48.7055	-46.5765	-42.3896	-46.8931	-33.8886	-44.4748	72.2683		344.48	427.437	119.137	-7.72211	-1.8584	-7.72211	14.6307	90.9201	-7.72211	-7.72209
344.28	395.756	128.87	-49.2975	-47.2416	-48.6881	-46.5029	-42.0418	-46.7506	-32.6669	-44.3291	92.0079		344.38	355.682	142.075	-7.81769	-1.82125	-7.81769	15.7547	112.506	-7.81769	-7.81762
344.18	112.755	153.069	-49.2939	-47.1928	-48.6702	-46.4266	-41.6678	-46.5958	-31.249	-44.1771	113.991		344.28	124.39	168.065	-7.89756	-1.76382	-7.89756	16.9958	137.038	-7.89756	-7.89732
344.08	234.277	179.745	-49.2903	-47.1425	-48.6519	-46.3475	-41.265	-46.4272	-29.559	-44.0185	138.125		344.18	542.859	197.077	-7.92661	-1.65083	-7.92661	18.4002	164.474	-7.92661	-7.92587
343.98	-52.9779	208.825	-49.2866	-47.0906	-48.633	-46.2653	-40.8305	-46.2433	-27.4782	-43.8528	164.213		344.08	363.688	228.771	-8.04758	-1.62477	-8.04758	19.8384	194.46	-8.04758	-8.04538
343.88	471.188	240.225	-49.283	-47.0371	-48.6135	-46.18	-40.3607	-46.042	-24.8184	-43.6795	191.976		343.98	481.877	262.927	-8.12925	-1.55424	-8.12925	21.4562	226.76	-8.12925	-8.12299
343.78	626.374	273.822	-49.2793	-46.9819	-48.5934	-46.0913	-39.8516	-45.821	-21.2927	-43.4983	220.997		343.88	572.226	299.014	-8.23691	-1.5042	-8.23691	23.2068	260.82	-8.23691	-8.21991
343.68	494.878	309.527	-49.2757	-46.9249	-48.5728	-45.999	-39.2989	-45.5777	-16.4712	-43.3085	250.75		343.78	191.434	336.401	-8.36438	-1.46824	-8.36438	25.1171	295.979	-8.36438	-8.32028
343.58	784.799	347.32	-49.272	-46.866	-48.5515	-45.9031	-38.6975	-45.3089	-9.73069	-43.1097	280.583		343.68	442.301	374.446	-8.40827	-1.34268	-8.40827	27.3161	331.547	-8.40827	-8.29898
343.48	517.735	387.298	-49.2684	-46.8051	-48.5296	-45.8032	-38.0414	-45.011	-0.20444	-42.9014	309.715		343.58	428.326	412.186	-8.50727	-1.26592	-8.50727	29.6974	366.481	-8.50727	-8.24859
343.38	592.784	429.776	-49.2647	-46.7422	-48.5069	-45.6991	-37.3235	-44.6795	13.2786	-42.6827	337.278		343.48	398.808	448.823	-8.60321	-1.17955	-8.60321	32.3615	399.85	-8.60321	-8.01849
343.28	559.245	475.267	-49.2611	-46.6771	-48.4835	-45.5906	-36.5352	-44.3092	32.2054	-42.4531	362.283		343.38	421.748	483.606	-8.69272	-1.07973	-8.69272	35.3727	430.664	-8.69272	-7.42991
343.18	425.316	524.563	-49.2574	-46.6098	-48.4593	-45.4775	-35.6659	-43.8933	58.3804	-42.2118	383.698		343.28	468.344	515.913	-8.78727	-0.97763	-8.78726	38.8053	457.906	-8.78727	-6.18218
343.08	570.897	578.725	-49.2538	-46.54	-48.4343	-45.3594	-34.7009	-43.4233	93.8547	-41.9579	400.51		343.18	919.895	545.466	-8.89206	-0.87808	-8.89206	42.7838	480.642	-8.89206	-3.75872
342.98	847.584	639.032	-49.2501	-46.4678	-48.4084	-45.236	-33.6189	-42.8875	140.766	-41.6908	411.824		343.08	799.803	572.383	-9.0961	-0.86968	-9.0961	47.4176	497.981	-9.0961	0.56606
342.88	1004.58	706.943	-49.2465	-46.3929	-48.3816	-45.1071	-32.3843	-42.2679	201.167	-41.4093	416.993		342.98	619.466	597.633	-9.27378	-0.82644	-9.27377	53.1361	509.407	-9.27378	8.09494
342.78	946.875	783.804	-49.2429	-46.3153	-48.3538	-44.9721	-30.938	-41.5362	276.634	-41.1123	415.697		342.88	740.783	622.854	-9.4119	-0.73459	-9.41188	60.4225	514.514	-9.4119	20.417
342.68	1213.28	870.631	-49.2392	-46.2348	-48.325	-44.8309	-29.1735	-40.644	367.947	-40.7988	408.016		342.78	750.453	650.367	-9.57669	-0.65992	-9.57666	69.9085	513.032	-9.57669	39.3562
342.58	1366.98	967.759	-49.2356	-46.1512	-48.2952	-44.683	-26.8996	-39.5069	474.701	-40.4675	394.412		342.68	1072.08	683.265	-9.74363	-0.57736	-9.74356	82.6409	505.038	-9.74363	66.9323
342.48	1130.18	1074.49	-49.2319	-46.0644	-48.2642	-44.5279	-23.7766	-37.9788	594.937	-40.1172	375.655		342.58	1107.15	724.925	-9.9813	-0.55497	-9.98116	99.998	490.753	-9.9813	104.784
342.38	1213.68	1189.02	-49.2283	-45.9742	-48.232	-44.3652	-19.2092	-35.8114	725.068	-39.746	352.687		342.48	938.685	778.761	-10.2267	-0.52916	-10.2264	124.007	470.764	-10.2267	153.839
342.28	1209.97	1308.28	-49.2246	-45.8804	-48.1985	-44.1942	-12.196	-32.6045	859.586	-39.3524	326.543		342.38	1318.17	847.594	-10.435	-0.45444	-10.4346	157.306	445.812	-10.435	213.625
342.18	1445.76	1428.36	-49.221	-45.7828	-48.1636	-44.0146	-1.10684	-27.7447	991.313	-38.9345	298.243		342.28	1359.7	932.908	-10.7269	-0.45069	-10.7261	202.977	416.64	-10.7269	281.56
342.08	1813.55	1545.06	-49.2174	-45.6812	-48.1273	-43.8255	16.6038	-20.3518	1111.68	-38.4903	268.732		342.18	1614.79	1034.98	-11.0279	-0.44281	-11.0265	264.87	384.285	-11.0279	353.178
341.98	1960.12	1654.8	-49.2137	-45.5754	-48.0895	-43.6266	44.724	-9.26051	1211.29	-38.0173	238.862		342.08	1415.42	1152.58	-11.3851	-0.47699	-11.3825	347.089	349.708	-11.3851	422.106
341.88	2000.39	1756.07	-49.2101	-45.465	-48.05	-43.4168	88.667	6.95131	1281.09	-37.5125	209.338		341.98	1506.4	1283.67	-11.6985	-0.45251	-11.6939	453.868	314.027	-11.6985	481.129
341.78	2345.75	1850.9	-49.2064	-45.35	-48.0088	-43.1954	155.692	29.8004	1313.72	-36.9727	180.77		341.88	1594.14	1425.85	-12.032	-0.43219	-12.0241	588.895	278.108	-12.032	523.177
341.68	2094.39	1946.63	-49.2028	-45.2299	-47.9658	-42.9616	255.003	60.6472	1305.47	-36.3941	153.639		341.78	1701.92	1577.08	-12.3847	-0.41425	-12.3714	754.686	242.829	-12.3847	542.812
341.58	2104.72	2056.26	-49.1991	-45.1044	-47.9208	-42.7144	397.46	100.322	1257.29	-35.7717	128.307		341.68	1647.75	1736.12	-12.7613	-0.40214	-12.7389	951.917	208.924	-12.7613	537.369
341.48	2338.63	2196.98	-49.1955	-44.9734	-47.8737	-42.4529	594.724	148.685	1174.57	-35.0998	105.031		341.58	1852.83	1902.38	-13.1261	-0.35904	-13.0889	1178.73	177.03	-13.1261	507.563
341.38	2830.83	2387.01	-49.1918	-44.8363	-47.8243	-42.1757	858.123	204.301	1065.51	-34.3705	83.9465		341.48	2077.66	2075.04	-13.5359	-0.34068	-13.4749	1429.94	147.545	-13.5359	457.228
341.28	3072.9	2641.42	-49.1882	-44.6927	-47.7725	-41.8817	1196.31	264.092	939.506	-33.5743	65.1187		341.38	2392.43	2252.13	-13.9953	-0.35007	-13.8966	1697.1	120.744	-13.9953	392.552
341.18	3330.76	2968.42	-49.1845	-44.5424	-47.7182	-41.5693	1613.08	323.347	805.709	-32.6986	48.5278		341.28	2632.55	2428.79	-14.5239	-0.40524	-14.3662	1967.85	96.7735	-14.5239	320.839
341.08	3634.49	3366.27	-49.1809	-44.3848	-47.6611	-41.2371	2104.84	375.899	672.183	-31.727	34.0902		341.18	2874.02	2596.34	-15.1052	-0.48821	-14.8562	2226.44	75.6796	-15.1052	249.144
340.98	3815.4	3821.26	-49.1773	-44.2194	-47.601	-40.8835	2658.44	414.754	545.486	-30.6382	21.6772		341.08	2993.13	2741.74	-15.74	-0.59793	-15.3519	2454.2	57.3873	-15.74	183.147
340.88	4113.09	4308.55	-49.1736	-44.0458	-47.5377	-40.5064	3250.85	433.565	430.289	-29.4034	11.1143		340.98	3119.58	2848.53	-16.4008	-0.7053	-15.8035	2631.06	41.7714	-16.4008	126.601
340.78	4811.15	4793.96	-49.17	-43.8633	-47.471	-40.1037	3848.63	428.769	329.581	-27.9859	2.21796		340.88	2723.08	2899.62	-17.0898	-0.80984	-16.1818	2738.53	28.6044	-17.0898	81.1142
340.68	5187.48	5238.57	-49.1663	-43.6713	-47.4006	-39.673	4410.76	401.304	244.641	-26.3381	-5.20857		340.78	2828.73	2881.9	-17.6916	-0.79416	-16.3287	2763.78	17.7525	-17.6916	46.7272
340.58	5899.08	5602.25	-49.1627	-43.4691	-47.3262	-39.2117	4892.4	356.124	175.355	-24.3985	-11.3614		340.68	2942.11	2790.49	-18.3169	-0.76633	-16.2966	2703.4	8.83293	-18.3169	22.0468
340.48	6260.55	5847.2	-49.159	-43.2561	-47.2475	-38.717	5250.14	300.1	120.591	-22.0898	-16.4269		340.58	2586.84	2630.76	-18.967	-0.72505	-16.0098	2564.87	1.56952	-18.967	5.19113
340.38	6054.29	5943.08	-49.1554	-43.0313	-47.1641	-38.1854	5448.79	239.971	78.5089	-19.3131	-20.582		340.48	2778.42	2416.47	-19.5395	-0.56497	-15.2654	2364.07	-4.1981	-19.5395	-5.72588
340.28	6018.89	5872.3	-49.1517	-42.794	-47.0756	-37.6131	5467.25	181.382	47.0192	-15.9485	-23.9815		340.38	2551.73	2165.09	-20.154	-0.40193	-14.053	2120.38	-8.83772	-20.154	-12.6105
340.18	5961.46	5634.79	-49.1481	-42.543	-46.9816	-36.996	5303.5	128.396	23.9858	-11.8499	-26.7628		340.28	1957.08	1895.06	-20.7191	-0.14102	-12.1192	1853.71	-12.4761	-20.7191	-16.7841
340.08	5355.89	5248.5	-49.1444	-42.2775	-46.8816	-36.3292	4975	83.4157	7.44378	-6.84311	-29.0441		340.18	1701.48	1623.07	-21.1535	0.30301	-9.18284	1581.75	-15.2243	-21.1535	-19.1929
339.98	4702.08	4745.94	-49.1408	-41.9962	-46.7751	-35.6077	4514.93	47.3403	-4.28665	-0.72694	-30.9239		340.08	1246.02	1362.85	-21.5318	0.8602	-5.07725	1318.86	-17.3202	-21.5318	-20.5987
339.88	4193.43	4167.57	-49.1371	-41.6977	-46.6614	-34.8247	3965.28	19.839	-12.5708	6.7343	-32.4855		339.98	1354.19	1125.03	-21.8103	1.57894	0.52303	1075.93	-18.8557	-21.8103	-21.3859
339.78	3487.84	3556.59	-49.1335	-41.3808	-46.5399	-33.9733	3371.17	-0.16798	-18.4469	15.7973	-33.7946		339.88	1084.11	916.473	-22.1125	2.34173	7.82383	859.852	-20.066	-22.1125	-21.9282
339.68	2587.91	2953.16	-49.1299	-41.0438	-46.4099	-33.0453	2774.74	-14.144	-22.68	26.7419	-34.9046		339.78	974.261	741.207	-22.3556	3.23746	17.2707	674.511	-20.9557	-22.3556	-22.2791
339.58	2495.93	2390.55	-49.1262	-40.6849	-46.2704	-32.0309	2211.05	-23.5916	-25.8094	39.8615	-35.8573		339.68	774.352	600.243	-22.5744	4.23801	29.2228	520.657	-21.6288	-22.5744	-22.5441
339.48	2028	1892.94	-49.1226	-40.3024	-46.1206	-30.9187	1705.7	-29.8373	-28.2018	55.4466	-36.6852		339.58	572.282	492.418	-22.7495	5.37074	44.1107	396.795	-22.1187	-22.7495	-22.738
339.38	1532.33	1474.01	-49.1189	-39.8939	-45.9594	-29.6934	1273.39	-33.9388	-30.1014	73.7902	-37.414		339.48	638.948	415.029	-22.8802	6.64435	62.3387	299.866	-22.4647	-22.8802	-22.8761
339.28	1068.9	1138.59	-49.1153	-39.4571	-45.7855	-28.336	919.606	-36.6622	-31.6638	95.1421	-38.0628		339.38	355.952	364.379	-23.0256	8.01047	84.2439	225.802	-22.7553	-23.0256	-23.0241
339.18	917.928	883.759	-49.1116	-38.9894	-45.5976	-26.8203	641.842	-38.5285	-32.9887	119.707	-38.6464		339.28	357.991	336.674	-23.1088	9.55639	110.229	170.496	-22.9352	-23.1088	-23.1084
339.08	895.2	701.373	-49.108	-38.4876	-45.394	-25.1081	432.173	-39.8701	-34.1391	147.619	-39.176		339.18	556.766	328.059	-23.1925	11.2319	140.478	129.853	-23.0824	-23.1925	-23.1924
338.98	922.518	580.425	-49.1043	-37.9487	-45.1732	-23.142	279.755	-40.8882	-35.155	178.907	-39.6602		339.08	280.277	335.055	-23.3199	13.0079	175.073	100.265	-23.2509	-23.3197	-23.3199
338.88	656.98	508.958	-49.1007	-37.3685	-44.9328	-20.8306	172.738	-41.7013	-36.0635	213.517	-40.1057		338.98	697.521	354.78	-23.3866	15.0039	214.077	78.8823	-23.3439	-23.386	-23.3866
338.78	802.585	475.751	-49.0971	-36.743	-44.6707	-18.0318	100.063	-42.3764	-36.8826	251.23	-40.5177		338.88	503.8	384.565	-23.545	17.0874	257.148	63.2114	-23.5189	-23.543	-23.545
338.68	674.431	471.048	-49.0934	-36.0671	-44.3839	-14.521	52.1578	-42.9526	-37.6253	291.686	-40.9002		338.78	640.613	422.382	-23.6608	19.4126	303.985	51.6423	-23.6451	-23.6552	-23.6608
338.58	424.116	486.986	-49.0898	-35.3356	-44.0695	-9.94933	21.3652	-43.4531	-38.3017	334.358	-41.2564		338.68	399.458	466.274	-23.8067	21.9317	353.866	42.8379	-23.7974	-23.7912	-23.8067
338.48	503.84	517.614	-49.0861	-34.5423	-43.7237	-3.78983	1.93658	-43.8928	-38.9196	378.532	-41.589		338.58	545.437	514.6	-23.8997	24.7564	405.997	35.9998	-23.8942	-23.8584	-23.8997
338.38	724.9	558.748	-49.0825	-33.6796	-43.3421	4.74089	-10.2302	-44.2823	-39.4859	423.351	-41.9004		338.48	242.047	565.628	-24.0248	27.8353	459.187	30.4478	-24.0216	-23.92	-24.0248
338.28	680.495	607.654	-49.0788	-32.7394	-42.9196	16.7511	-17.8957	-44.6292	-40.0062	467.733	-42.1923		338.38	314.288	617.905	-24.0832	31.3121	512.288	25.8828	-24.0814	-23.8296	-24.0832
338.18	750.723	662.818	-49.0752	-31.7121	-42.4503	33.7597	-22.8481	-44.9393	-40.4852	510.433	-42.4666		338.28	610.461	669.81	-24.1575	35.1592	563.781	21.9669	-24.1565	-23.5708	-24.1575
338.08	787.384	723.724	-49.0715	-30.5861	-41.9269	57.7553	-26.1952	-45.2178	-40.9271	550.045	-42.7244		338.18	887.765	719.89	-24.2969	39.4026	612.113	18.4834	-24.2963	-23.0005	-24.2969
337.98	596.274	790.662	-49.0679	-29.3475	-41.3406	91.2029	-28.5974	-45.4687	-41.3355	585.04	-42.9672		338.08	853.198	766.983	-24.4973	44.1534	655.772	15.3268	-24.497	-21.7609	-24.4973
337.88	874.293	864.674	-49.0643	-27.9769	-40.6799	137.033	-30.4374	-45.6954	-41.7139	613.891	-43.1961		337.98	922.761	810.388	-24.69	49.6367	693.362	12.4922	-24.6899	-19.174	-24.69
337.78	722.94	947.298	-49.0606	-26.4482	-39.9299	198.425	-31.9296	-45.901	-42.0648	635.135	-43.4121		337.88	962.953	849.974	-24.8982	56.0733	723.578	9.90306	-24.8981	-14.275	-24.8982
337.68	851.913	1040.48	-49.057	-24.7208	-39.0692	278.565	-33.1933	-46.0878	-42.391	647.591	-43.6162		337.78	588.473	886.464	-25.1151	63.8375	745.325	7.52867	-25.1151	-5.57278	-25.1151
337.58	974.009	1146.27	-49.0533	-22.7266	-38.0644	380.228	-34.2954	-46.2581	-42.6946	650.515	-43.8092		337.68	762.121	921.745	-25.25	73.5878	757.887	5.43061	-25.2499	9.08966	-25.25
337.48	990.428	1266.43	-49.0497	-20.3473	-36.8605	505.218	-35.2742	-46.4136	-42.9775	643.731	-43.9918		337.58	963.797	958.684	-25.4229	86.0632	760.672	3.46501	-25.4229	32.2152	-25.4229
337.38	1428.37	1402.09	-49.046	-17.3676	-35.361	653.963	-36.154	-46.556	-43.2418	627.649	-44.1648		337.48	774.9	1001.38	-25.6402	102.525	753.567	1.60654	-25.6402	66.7568	-25.6402
337.28	1366.83	1552.99	-49.0424	-13.4044	-33.399	824.739	-36.9502	-46.6867	-43.4888	603.208	-44.3288		337.38	945.329	1054.87	-25.816	124.9	736.911	-0.07655	-25.816	115.687	-25.816
337.18	1533.71	1717.22	-49.0387	-7.78082	-30.6876	1013.39	-37.6742	-46.8069	-43.72	571.719	-44.4844		337.28	1528.38	1124.27	-26.0294	155.653	711.236	-1.67695	-26.0294	180.971	-26.0294
337.08	1657	1891.09	-49.0351	0.66507	-26.7515	1213.06	-38.3349	-46.9177	-43.9368	534.69	-44.6322		337.18	1401.37	1214.16	-26.3708	198.094	677.377	-3.29752	-26.3708	262.876	-26.3708
336.98	2113.51	2069.2	-49.0314	13.8549	-20.8439	1414.16	-38.9393	-47.0199	-44.1401	493.684	-44.7725		337.08	1328.47	1328.04	-26.6844	256.724	636.674	-4.79317	-26.6844	359.382	-26.6844
336.88	2160.63	2245.45	-49.0278	34.8681	-11.8495	1604.93	-39.494	-47.1144	-44.3313	450.158	-44.9061		336.98	1791.7	1467.22	-26.982	336.763	590.506	-6.18492	-26.982	465.195	-26.982
336.78	2348.57	2413.76	-49.0241	68.3928	1.76796	1771.71	-40.0041	-47.202	-44.5111	405.469	-45.0331		336.88	1587.65	1630.9	-27.3816	444.135	540.213	-7.59969	-27.3816	572.009	-27.3816
336.68	2106.51	2569.95	-49.0205	121.264	21.9635	1900.38	-40.4742	-47.2832	-44.6805	360.792	-45.1542		336.78	1361.63	1816.6	-27.7363	585.289	487.477	-8.89782	-27.7363	669.522	-27.7363
336.58	2523.57	2714.07	-49.0169	202.943	50.976	1978.28	-40.9083	-47.3587	-44.8401	317.123	-45.2695		336.68	1774.73	2020.79	-28.0415	766.234	433.78	-10.0811	-28.0415	746.727	-28.0415
336.48	2868.23	2852.86	-49.0132	325.75	91.0119	1996.84	-41.3097	-47.4289	-44.9907	275.284	-45.3794		336.58	2049.05	2239.89	-28.4375	991.634	380.352	-11.2957	-28.4375	793.891	-28.4375
336.38	3230.19	3001.76	-49.0096	504.9	143.815	1953.89	-41.682	-47.4943	-45.133	235.879	-45.4843		336.48	2272.3	2471.41	-28.8938	1263.98	328.447	-12.5162	-28.8938	804.815	-28.8938
336.28	3153.16	3183.84	-49.0059	757.506	209.986	1854.36	-42.0275	-47.5553	-45.2675	199.38	-45.5845		336.38	2763.46	2714.18	-29.3994	1582.68	279.052	-13.7366	-29.3994	777.99	-29.3994
336.18	3379.34	3426.35	-49.0023	1101.09	288.395	1708.8	-42.349	-47.6123	-45.3949	166.085	-45.6802		336.28	2636.15	2967.26	-30.0127	1942.47	232.911	-15.0193	-30.0127	716.86	-30.0127
336.08	3781.41	3754.95	-48.9986	1551.01	375.676	1530.73	-42.6484	-47.6656	-45.5155	136.148	-45.7716		336.18	2657.26	3228.93	-30.5984	2333.31	190.716	-16.2326	-30.5984	629.342	-30.5984
335.98	4042.49	4187.63	-48.995	2116.92	465.959	1334.32	-42.9276	-47.7154	-45.6297	109.602	-45.8591		336.08	3420.18	3494.26	-31.1889	2739.51	152.774	-17.4125	-31.1889	525.815	-31.1889
335.88	4256.36	4729.94	-48.9913	2799.76	551.076	1132.45	-43.1885	-47.7621	-45.7382	86.3499	-45.9427		335.98	3484.33	3753.04	-31.947	3139.71	119.066	-18.7245	-31.947	417.147	-31.947
335.78	5117.73	5370.46	-48.9877	3587.26	620.957	936.202	-43.4326	-47.8059	-45.8412	66.2366	-46.0228		335.88	3543.7	3989.26	-32.7195	3508.3	89.6894	-20.0185	-32.7195	313.129	-32.7195
335.68	6121.59	6079.85	-48.9841	4452.21	665.221	754.042	-43.6613	-47.847	-45.939	49.0347	-46.0996		335.78	3985.48	4180.34	-33.5049	3815.74	64.4778	-21.2953	-33.5049	220.902	-33.5049
335.58	6375.65	6812.98	-48.9804	5351.88	675.997	591.734	-43.8758	-47.8857	-46.032	34.4761	-46.1731		335.68	4169.88	4300.2	-34.3877	4032.25	43.0629	-22.6418	-34.3877	144.371	-34.3877
335.48	7258.29	7514.1	-48.9768	6229.71	651.197	452.447	-44.0771	-47.922	-46.1205	22.2736	-46.2436		335.58	4030.4	4325.17	-35.3113	4133.43	25.1446	-24.0032	-35.3113	84.6665	-35.3113
335.38	7608.53	8123.62	-48.9731	7020.99	595.528	336.91	-44.2665	-47.9562	-46.2048	12.1237	-46.3112		335.48	4223.83	4241.12	-36.2041	4106.7	10.4002	-25.3099	-36.2041	40.725	-36.2041
335.28	8557.26	8582.07	-48.9695	7658.2	518.284	244.151	-44.4448	-47.9884	-46.2851	3.74128	-46.3761		335.38	3926.88	4048.34	-37.1401	3955.25	-1.6655	-26.6377	-37.1401	9.9705	-37.1401
335.18	8868.88	8837.08	-48.9658	8081.04	429.973	171.885	-44.6127	-48.0187	-46.3616	-3.14563	-46.4384		335.28	3338.55	3761.66	-38.0107	3697.3	-11.3453	-27.8795	-38.0107	-10.4531	-38.0107
335.08	8759.78	8851.41	-48.9622	8246.08	340.022	117.116	-44.7712	-48.0473	-46.4346	-8.78531	-46.4982		335.18	3490.33	3405.22	-38.7524	3360.25	-18.9592	-28.9731	-38.7524	-23.3546	-38.7524
334.98	8610.76	8611.27	-48.9585	8135.63	255.764	76.6262	-44.9207	-48.0743	-46.5043	-13.3972	-46.5556		335.08	3182.53	3006.22	-39.5276	2974.05	-25.019	-30.0822	-39.5276	-31.3094	-39.5276
334.88	8220.43	8130.01	-48.9549	7761.57	181.989	47.2874	-45.0621	-48.0998	-46.5709	-17.1756	-46.6109		334.98	3055.64	2591.06	-40.2353	2567.24	-29.7323	-31.1071	-40.2353	-36.0448	-40.2353
334.78	7342.38	7446.06	-48.9513	7162.78	121.148	26.3645	-45.1958	-48.1239	-46.6345	-20.2816	-46.664		334.88	2686.16	2182.05	-40.9155	2163.68	-33.4079	-32.0888	-40.9155	-38.8748	-40.9155
334.68	6717.1	6615.09	-48.9476	6397.01	73.6055	11.5742	-45.3224	-48.1466	-46.6953	-22.8509	-46.7151		334.78	1981	1797.27	-41.5145	1782.48	-36.2151	-32.9748	-41.5145	-40.5652	-41.5145
334.58	5951.21	5700.71	-48.944	5530.88	38.229	1.12101	-45.4424	-48.1681	-46.7534	-24.9945	-46.7642		334.68	1681.25	1449.56	-41.9587	1437.18	-38.2648	-33.6922	-41.9587	-41.5369	-41.9587
334.48	4807.79	4766.04	-48.9403	4630.93	13.0367	-6.33964	-45.5562	-48.1885	-46.809	-26.8011	-46.8115		334.58	1169.02	1146.49	-42.3372	1135.77	-39.7946	-34.3312	-42.3372	-42.1583	-42.3372
334.38	4242.85	3865.73	-48.9367	3755.15	-4.26231	-11.7801	-45.6642	-48.2077	-46.8623	-28.3429	-46.8571		334.48	923.491	891.193	-42.6034	881.634	-40.8748	-34.8455	-42.6034	-42.5308	-42.6034
334.28	3219.28	3042.86	-48.933	2949.49	-15.8104	-15.8681	-45.7668	-48.2259	-46.9134	-29.675	-46.901		334.38	298.776	682.6	-42.8156	673.891	-41.6553	-35.2947	-42.8156	-42.7874	-42.8156
334.18	2269.28	2325.51	-48.9294	2244.32	-23.4033	-19.053	-45.8643	-48.2432	-46.9623	-30.8403	-46.9433		334.28	641.872	517.192	-42.8906	509.118	-42.1215	-35.5961	-42.8906	-42.8802	-42.8906
334.08	1559.66	1726.97	-48.9257	1654.61	-28.4043	-21.6279	-45.9571	-48.2595	-47.0092	-31.8721	-46.984		334.18	407.979	389.286	-43.041	381.7	-42.5376	-35.9628	-43.041	-43.0374	-43.041
333.98	981.997	1247.89	-48.9221	1182.18	-31.7694	-23.7799	-46.0454	-48.275	-47.0541	-32.7955	-47.0233		334.08	149.495	292.739	-43.1401	285.541	-42.8147	-36.2687	-43.1401	-43.1388	-43.1401
333.88	546.806	878.914	-48.9184	818.451	-34.129	-25.6288	-46.1295	-48.2897	-47.0973	-33.6304	-47.0612		333.98	423.12	221.288	-43.1824	214.407	-42.9746	-36.5089	-43.1824	-43.182	-43.1824
333.78	742.88	605.183	-48.9148	549.042	-35.8722	-27.2495	-46.2096	-48.3036	-47.1387	-34.3912	-47.0977		333.88	185.754	169.018	-43.2848	162.403	-43.1539	-36.8009	-43.2848	-43.2847	-43.2848
333.68	288.619	409.082	-48.9111	356.63	-37.2311	-28.6908	-46.2861	-48.3168	-47.1785	-35.0893	-47.133		333.78	113.995	131.145	-43.3351	124.761	-43.2536	-37.0328	-43.3351	-43.3351	-43.3351
333.58	418.02	273.057	-48.9075	223.835	-38.3396	-29.9854	-46.3591	-48.3293	-47.2167	-35.7334	-47.167		333.68	89.9447	103.66	-43.3697	97.4822	-43.3196	-37.2415	-43.3697	-43.3697	-43.3697
333.48	422.982	181.393	-48.9039	135.049	-39.274	-31.1559	-46.4287	-48.3411	-47.2534	-36.3302	-47.1998		333.58	274.201	83.5012	-43.399	77.5096	-43.3685	-37.4378	-43.399	-43.399	-43.399
333.38	117.503	121.022	-48.9002	77.2746	-40.08	-32.2204	-46.4953	-48.3524	-47.2887	-36.8854	-47.2315		333.48	89.6641	68.3781	-43.4687	62.559	-43.4505	-37.6678	-43.4687	-43.4687	-43.4687
333.28	116.883	81.9039	-48.8966	40.5146	-40.7848	-33.1916	-46.5589	-48.363	-47.3226	-37.4035	-47.2622		333.38	43.2331	56.7703	-43.498	51.1126	-43.4872	-37.851	-43.498	-43.498	-43.498
333.18	101.919	56.679	-48.8929	17.444	-41.407	-34.0806	-46.6197	-48.3732	-47.3553	-37.8879	-47.2918		333.28	-264.792	47.5592	-43.517	42.0538	-43.5107	-38.018	-43.517	-43.517	-43.517
333.08	46.4097	40.2445	-48.8893	2.98528	-41.9597	-34.8964	-46.678	-48.3827	-47.3867	-38.3419	-47.3203		333.18	123.887	40.0712	-43.4684	34.7107	-43.4648	-38.1116	-43.4684	-43.4684	-43.4684
332.98	-98.446	29.227	-48.8856	-6.21448	-42.4531	-35.6466	-46.7337	-48.3918	-47.4168	-38.7679	-47.3479		333.08	55.3714	33.6738	-43.5052	28.4516	-43.5031	-38.2851	-43.5052	-43.5052	-43.5052
332.88	1.25	21.4812	-48.882	-12.2822	-42.8956	-36.3383	-46.7871	-48.4004	-47.4459	-39.1686	-47.3747		332.98	98.0595	28.1573	-43.5269	23.0676	-43.5257	-38.4384	-43.5269	-43.5269	-43.5269
332.78	136.796	15.7069	-48.8783	-16.5036	-43.2938	-36.9773	-46.8382	-48.4086	-47.474	-39.5457	-47.4005		332.88	212.351	23.2906	-43.558	18.3281	-43.5573	-38.5962	-43.558	-43.558	-43.558
332.68	241.291	11.1354	-48.8747	-19.6346	-43.6532	-37.5687	-46.8873	-48.4163	-47.5009	-39.9011	-47.4254		332.78	133.546	18.9244	-43.6142	14.0843	-43.6139	-38.7744	-43.6142	-43.6142	-43.6142
332.58	-138.866	7.32495	-48.8711	-22.106	-43.9787	-38.1169	-46.9343	-48.4237	-47.5269	-40.2364	-47.4496		332.68	193.743	15.0084	-43.6531	10.2861	-43.6529	-38.931	-43.6531	-43.6531	-43.6531
332.48	75.2215	4.02618	-48.8674	-24.1575	-44.2743	-38.626	-46.9794	-48.4306	-47.5519	-40.553	-47.4729		332.58	360.642	11.4455	-43.7053	6.83659	-43.7052	-39.0965	-43.7053	-43.7053	-43.7053
332.38	80.7535	1.09477	-48.8638	-25.9244	-44.5436	-39.0997	-47.0227	-48.4372	-47.5761	-40.8525	-47.4955		332.48	-209.757	8.16277	-43.7941	3.66325	-43.794	-39.2946	-43.7941	-43.7941	-43.7941
332.28	31.028	-1.55151	-48.8601	-27.4816	-44.7894	-39.5411	-47.0643	-48.4434	-47.5993	-41.1358	-47.5174		332.38	-5.55607	5.28084	-43.7576	0.88687	-43.7576	-39.3637	-43.7576	-43.7576	-43.7576
332.18	83.6436	-3.96421	-48.8565	-28.8741	-45.0144	-39.953	-47.1042	-48.4492	-47.6217	-41.4042	-47.5386		332.28	-116.754	2.59827	-43.766	-1.69384	-43.766	-39.474	-43.766	-43.766	-43.766
332.08	-6.4013	-6.17788	-48.8528	-30.1303	-45.2209	-40.338	-47.1425	-48.4548	-47.6434	-41.6587	-47.559		332.18	61.0477	0.15722	-43.75	-4.03651	-43.75	-39.5563	-43.75	-43.75	-43.75
331.98	-0.60826	-8.21708	-48.8492	-31.27	-45.4106	-40.6981	-47.1794	-48.46	-47.6642	-41.9001	-47.5789		332.08	225.749	-2.12891	-43.773	-6.2276	-43.773	-39.6743	-43.773	-43.773	-43.773
331.88	-21.8788	-10.1028	-48.8455	-32.3088	-45.5855	-41.0357	-47.2149	-48.465	-47.6844	-42.1293	-47.5981		331.98	-98.6509	-4.27668	-43.8322	-8.28356	-43.8322	-39.8253	-43.8322	-43.8322	-43.8322
331.78	138.685	-11.8506	-48.8419	-33.2583	-45.7469	-41.3524	-47.249	-48.4697	-47.7038	-42.3472	-47.6167		331.88	175.348	-6.19736	-43.8202	-10.1154	-43.8202	-39.9021	-43.8202	-43.8202	-43.8202
331.68	99.5832	-13.4742	-48.8383	-34.1285	-45.8961	-41.65	-47.2818	-48.474	-47.7225	-42.5544	-47.6347		331.78	-151.356	-8.03705	-43.8683	-11.8692	-43.8683	-40.0361	-43.8683	-43.8683	-43.8683
331.58	4.71262	-14.9858	-48.8346	-34.9279	-46.0344	-41.9299	-47.3134	-48.4782	-47.7406	-42.7516	-47.6521		331.68	18.738	-9.67725	-43.8447	-13.4264	-43.8447	-40.0956	-43.8447	-43.8447	-43.8447
331.48	-2.82768	-16.3953	-48.831	-35.6638	-46.1626	-42.1933	-47.3438	-48.4821	-47.7581	-42.9393	-47.669		331.58	-103.571	-11.239	-43.8585	-14.9077	-43.8585	-40.1898	-43.8585	-43.8585	-43.8585
331.38	35.3607	-17.7128	-48.8273	-36.343	-46.2819	-42.4417	-47.373	-48.4858	-47.7749	-43.1183	-47.6853		331.48	69.9157	-12.6682	-43.8453	-16.259	-43.8453	-40.2545	-43.8453	-43.8453	-43.8453
331.28	-48.8237	-18.946	-48.8237	-36.971	-46.3929	-42.6761	-47.4012	-48.4892	-47.7912	-43.289	-47.7012		331.38	-286.401	-14.0401	-43.8703	-17.5555	-43.8703	-40.3549	-43.8703	-43.8703	-43.8703
													331.28	106.477	-15.2462	-43.8171	-18.6885	-43.8171	-40.3747	-43.8171	-43.8171	-43.8171
													331.18	-43.8501	-16.4585	-43.8501	-19.8301	-43.8501	-40.4785	-43.8501	-43.8501	-43.8501

## Sheet: Figure 4d
Figure 4d. Recyclability of the catalysts
	Yield (%)
Cycle	KAP-Pd-PEPPSI-1	KAP-Pd-PEPPSI-2	KAP-Pd-PEPPSI-3
1	53	55	53
2	48	55	52
3	51	54	55
4	49	54	51
5	47	49	50
6	45	50	53
7	22	45	53
8		42	50
9			51

## Sheet: Figure 5a
Figure 5a. Kinetic investigation
Time	Pd@C		KAP-Pd-PEPPSI-3
	Yield (%)	Pd in solution (%)	Yield (%)	Pd in solution (%)
2	45	37.3	0	2
4	67	40.7	3	5.5
6	74	35.1	55	1.9
8	81	28.8	69	0.6
10	84	16.4	78	0.5
24	89	2	86	0.2

## Sheet: Figure 5b
Figure 5b. Hot filtration
Time (h)	Yield (%)
0	0
2	0
4	3
5	28
6	29
7	28
8	29
10	30
24	33

## Sheet: Supplementary Figure 1
Supplementary Figure 1. FT-TR spectrum of KAP-Pd-PEPPSI
KAP-Pd-PEPPSI-1		KAP-Pd-PEPPSI-2		KAP-Pd-PEPPSI-3		Pd-PEPPSI
399.199	99.9816	399.199	99.4817	399.199	99.9575	399.199	99.3498
401.127	99.9234	401.127	100	401.127	100	401.127	100
403.056	99.8222	403.056	99.8906	403.056	99.6769	403.056	99.6858
404.984	100	404.984	99.8078	404.984	99.7334	404.984	99.4849
406.913	99.5143	406.913	99.3857	406.913	99.3417	406.913	99.203
408.841	99.5283	408.841	99.556	408.841	99.2523	408.841	99.0719
410.77	99.2839	410.77	99.4115	410.77	98.9926	410.77	98.6842
412.698	99.3666	412.698	99.4447	412.698	98.9974	412.698	98.7468
414.627	99.2905	414.627	99.2525	414.627	98.8481	414.627	98.7522
416.555	99.3097	416.555	99.2591	416.555	98.9213	416.555	98.7524
418.484	98.9622	418.484	99.0329	418.484	98.9744	418.484	98.0875
420.412	98.8923	420.412	99.2082	420.412	98.9464	420.412	98.127
422.341	98.576	422.341	98.9969	422.341	98.5815	422.341	98.0785
424.269	98.6162	424.269	99.1496	424.269	98.5709	424.269	98.221
426.198	98.548	426.198	99.0246	426.198	98.3512	426.198	98.1343
428.126	98.4072	428.126	98.8986	428.126	98.1275	428.126	98.121
430.055	98.0742	430.055	98.643	430.055	97.7473	430.055	98.01
431.983	97.9752	431.983	98.5496	431.983	97.5824	431.983	98.0294
433.912	97.8127	433.912	98.3622	433.912	97.42	433.912	97.8152
435.84	97.758	435.84	98.3557	435.84	97.5129	435.84	97.903
437.769	97.5509	437.769	98.1825	437.769	97.4005	437.769	98.0147
439.697	97.502	439.697	98.1639	439.697	97.3837	439.697	98.1293
441.626	97.3348	441.626	98.0259	441.626	97.2303	441.626	97.8964
443.554	97.2793	443.554	98.0097	443.554	97.0504	443.554	97.7185
445.483	97.1337	445.483	97.8622	445.483	96.7519	445.483	97.4628
447.411	97.1617	447.411	97.9073	447.411	96.7344	447.411	97.3953
449.34	96.9474	449.34	97.8109	449.34	96.5387	449.34	97.3013
451.268	96.8683	451.268	97.7148	451.268	96.4105	451.268	97.163
453.197	96.7818	453.197	97.5354	453.197	96.2929	453.197	96.6945
455.125	96.8023	455.125	97.5891	455.125	96.4168	455.125	96.3314
457.054	96.6769	457.054	97.553	457.054	96.4634	457.054	96.0303
458.982	96.5505	458.982	97.5123	458.982	96.2536	458.982	96.3295
460.911	96.3239	460.911	97.3058	460.911	95.9322	460.911	96.8111
462.839	96.2102	462.839	97.3196	462.839	95.7646	462.839	97.3071
464.768	96.0266	464.768	97.131	464.768	95.4774	464.768	97.4664
466.696	95.9839	466.696	96.9885	466.696	95.3164	466.696	97.512
468.625	95.8288	468.625	96.9083	468.625	95.1641	468.625	97.2845
470.553	95.8251	470.553	97.049	470.553	95.2425	470.553	97.1591
472.482	95.7902	472.482	96.9746	472.482	95.2595	472.482	96.9284
474.41	95.7607	474.41	96.8502	474.41	95.123	474.41	97.0316
476.339	95.658	476.339	96.6911	476.339	94.8687	476.339	97.2534
478.267	95.6441	478.267	96.6458	478.267	94.7438	478.267	97.4243
480.196	95.4685	480.196	96.5618	480.196	94.518	480.196	97.3819
482.124	95.3963	482.124	96.6512	482.124	94.3792	482.124	97.3029
484.053	95.2811	484.053	96.5673	484.053	94.1869	484.053	97.0452
485.981	95.1585	485.981	96.406	485.981	94.0415	485.981	97.04
487.91	94.988	487.91	96.243	487.91	93.9016	487.91	97.0781
489.838	94.9302	489.838	96.2286	489.838	93.8719	489.838	97.1522
491.767	94.867	491.767	96.2271	491.767	93.8366	491.767	97.1725
493.695	94.8948	493.695	96.3437	493.695	93.8316	493.695	97.1559
495.624	94.7485	495.624	96.2879	495.624	93.7014	495.624	96.9817
497.552	94.6786	497.552	96.2237	497.552	93.613	497.552	96.964
499.481	94.6434	499.481	96.0795	499.481	93.5144	499.481	96.9595
501.409	94.6534	501.409	96.0163	501.409	93.6012	501.409	97.0222
503.338	94.531	503.338	95.9326	503.338	93.5685	503.338	97.0592
505.266	94.4324	505.266	96.0123	505.266	93.5191	505.266	97.0747
507.195	94.2554	507.195	95.9959	507.195	93.4242	507.195	96.8825
509.123	94.1745	509.123	95.9153	509.123	93.3445	509.123	96.7777
511.052	94.1237	511.052	95.7469	511.052	93.2423	511.052	96.688
512.98	94.0792	512.98	95.6797	512.98	93.1708	512.98	96.7556
514.909	94.0192	514.909	95.6352	514.909	93.0527	514.909	96.8065
516.837	94.0414	516.837	95.7715	516.837	93.0627	516.837	96.79
518.766	93.949	518.766	95.7998	518.766	92.994	518.766	96.61
520.694	93.8977	520.694	95.7155	520.694	92.9391	520.694	96.5295
522.623	93.8362	522.623	95.5595	522.623	92.9047	522.623	96.4494
524.551	93.8408	524.551	95.5057	524.551	92.9144	524.551	96.3761
526.48	93.7481	526.48	95.4193	526.48	92.8222	526.48	96.2449
528.408	93.7264	528.408	95.4463	528.408	92.695	528.408	96.117
530.337	93.6325	530.337	95.4784	530.337	92.483	530.337	95.9335
532.265	93.5355	532.265	95.46	532.265	92.3532	532.265	95.9481
534.194	93.4573	534.194	95.301	534.194	92.2482	534.194	95.9838
536.122	93.4129	536.122	95.1933	536.122	92.234	536.122	96.0472
538.051	93.2895	538.051	95.1067	538.051	92.2214	538.051	96.0838
539.979	93.2273	539.979	95.1605	539.979	92.2679	539.979	96.1188
541.908	93.1683	541.908	95.1855	541.908	92.2182	541.908	96.013
543.836	93.2035	543.836	95.1881	543.836	92.2014	543.836	95.8578
545.765	93.169	545.765	95.0893	545.765	92.1395	545.765	95.3827
547.693	93.1038	547.693	94.9821	547.693	92.0442	547.693	94.7177
549.622	93.0295	549.622	94.8774	549.622	91.8966	549.622	94.6792
551.55	92.9992	551.55	94.8737	551.55	91.7995	551.55	95.3024
553.479	92.9039	553.479	94.8472	553.479	91.7173	553.479	95.6817
555.407	92.8521	555.407	94.8568	555.407	91.7192	555.407	95.8544
557.336	92.7639	557.336	94.7521	557.336	91.6709	557.336	95.8494
559.264	92.6958	559.264	94.6503	559.264	91.6436	559.264	95.8593
561.193	92.615	561.193	94.5398	561.193	91.5445	561.193	95.838
563.121	92.5938	563.121	94.5563	563.121	91.4517	563.121	95.8376
565.05	92.5456	565.05	94.5511	565.05	91.3086	565.05	95.7665
566.978	92.5596	566.978	94.5685	566.978	91.2263	566.978	95.7357
568.907	92.5015	568.907	94.5047	568.907	91.1229	568.907	95.6732
570.835	92.4364	570.835	94.43	570.835	91.0124	570.835	95.6284
572.764	92.3539	572.764	94.3315	572.764	90.8758	572.764	95.5404
574.692	92.3171	574.692	94.3336	574.692	90.8188	574.692	95.5392
576.621	92.2397	576.621	94.2899	576.621	90.7409	576.621	95.5149
578.549	92.2349	578.549	94.266	578.549	90.6872	578.549	95.5244
580.478	92.2059	580.478	94.223	580.478	90.6346	580.478	95.4621
582.406	92.1693	582.406	94.1839	582.406	90.5842	582.406	95.4
584.335	92.1132	584.335	94.1235	584.335	90.5432	584.335	95.2893
586.263	92.1119	586.263	94.1529	586.263	90.5316	586.263	95.2017
588.192	92.086	588.192	94.1523	588.192	90.4742	588.192	95.1002
590.12	92.0779	590.12	94.201	590.12	90.4879	590.12	95.145
592.049	91.9971	592.049	94.167	592.049	90.4445	592.049	95.222
593.977	91.9262	593.977	94.0996	593.977	90.3979	593.977	95.3151
595.906	91.8683	595.906	94.0534	595.906	90.3225	595.906	95.3403
597.834	91.8612	597.834	94.0867	597.834	90.2212	597.834	95.404
599.763	91.793	599.763	94.0755	599.763	90.116	599.763	95.4355
601.691	91.7295	601.691	94.0563	601.691	90.0435	601.691	95.4561
603.62	91.6722	603.62	94.0123	603.62	89.9597	603.62	95.3521
605.548	91.6399	605.548	93.9754	605.548	89.9425	605.548	95.2428
607.477	91.5851	607.477	93.8728	607.477	89.903	607.477	95.1596
609.405	91.5427	609.405	93.8478	609.405	89.8519	609.405	95.0997
611.334	91.5047	611.334	93.8432	611.334	89.7871	611.334	95.021
613.262	91.5125	613.262	93.8798	613.262	89.7706	613.262	95.0086
615.191	91.4633	615.191	93.8761	615.191	89.7378	615.191	94.9574
617.119	91.4269	617.119	93.8664	617.119	89.6845	617.119	94.7875
619.048	91.3645	619.048	93.819	619.048	89.6064	619.048	94.3717
620.976	91.3324	620.976	93.8368	620.976	89.6017	620.976	94.0104
622.905	91.2965	622.905	93.8653	622.905	89.6142	622.905	93.9862
624.833	91.2955	624.833	93.932	624.833	89.655	624.833	94.3105
626.762	91.2711	626.762	93.9176	626.762	89.6498	626.762	94.5506
628.69	91.2827	628.69	93.8697	628.69	89.6324	628.69	94.5445
630.619	91.2859	630.619	93.7946	630.619	89.5524	630.619	94.2143
632.547	91.3065	632.547	93.776	632.547	89.4592	632.547	93.6313
634.476	91.2992	634.476	93.775	634.476	89.3573	634.476	92.6898
636.404	91.3159	636.404	93.8307	636.404	89.2834	636.404	91.2202
638.333	91.31	638.333	93.86	638.333	89.275	638.333	90.1958
640.261	91.3318	640.261	93.9002	640.261	89.351	640.261	91.3596
642.19	91.344	642.19	93.9158	642.19	89.3946	642.19	93.3915
644.118	91.3732	644.118	93.9673	644.118	89.4746	644.118	94.3894
646.047	91.3739	646.047	94.0182	646.047	89.5477	646.047	94.5588
647.975	91.4031	647.975	94.132	647.975	89.617	647.975	94.4424
649.904	91.4216	649.904	94.2156	649.904	89.6467	649.904	94.1121
651.832	91.4326	651.832	94.3081	651.832	89.7099	651.832	94.0119
653.761	91.4232	653.761	94.3401	653.761	89.7747	653.761	94.684
655.689	91.4268	655.689	94.3542	655.689	89.8202	655.689	95.3237
657.618	91.4074	657.618	94.3419	657.618	89.8183	657.618	95.445
659.546	91.4227	659.546	94.3659	659.546	89.8394	659.546	95.435
661.475	91.3966	661.475	94.3642	661.475	89.8417	661.475	95.4189
663.403	91.3747	663.403	94.3795	663.403	89.8278	663.403	95.455
665.332	91.4097	665.332	94.3767	665.332	89.8437	665.332	95.5358
667.26	91.4935	667.26	94.4364	667.26	89.9006	667.26	95.7044
669.188	91.3073	669.188	94.4243	669.188	89.6974	669.188	95.7581
671.117	91.3194	671.117	94.426	671.117	89.6628	671.117	95.6497
673.045	91.3312	673.045	94.4272	673.045	89.6247	673.045	95.5198
674.974	91.3324	674.974	94.4669	674.974	89.608	674.974	95.4453
676.903	91.3225	676.903	94.4966	676.903	89.6106	676.903	95.4178
678.831	91.321	678.831	94.5329	678.831	89.6235	678.831	95.4087
680.76	91.3017	680.76	94.4878	680.76	89.5995	680.76	95.2609
682.688	91.3126	682.688	94.4473	682.688	89.5476	682.688	94.8462
684.616	91.279	684.616	94.4032	684.616	89.4309	684.616	93.7555
686.545	91.2493	686.545	94.3815	686.545	89.3044	686.545	91.6506
688.473	91.191	688.473	94.2937	688.473	89.1171	688.473	90.319
690.402	91.1419	690.402	94.1791	690.402	88.8972	690.402	91.5375
692.331	91.1044	692.331	94.0472	692.331	88.6468	692.331	93.0771
694.259	91.0992	694.259	93.9412	694.259	88.4214	694.259	94.015
696.188	91.0773	696.188	93.815	696.188	88.1924	696.188	94.4241
698.116	91.0696	698.116	93.6955	698.116	87.9907	698.116	94.4548
700.044	91.0374	700.044	93.5646	700.044	87.7342	700.044	94.278
701.973	91.0271	701.973	93.4895	701.973	87.5028	701.973	94.2546
703.902	91.0033	703.902	93.4577	703.902	87.3517	703.902	94.4619
705.83	91.0005	705.83	93.5533	705.83	87.3554	705.83	94.845
707.759	90.99	707.759	93.6966	707.759	87.4872	707.759	95.1243
709.687	91.0096	709.687	93.8729	709.687	87.7551	709.687	95.2717
711.615	91.0219	711.615	94.0319	711.615	88.0479	711.615	95.3048
713.544	91.0537	713.544	94.1981	713.544	88.3213	713.544	95.3701
715.472	91.0749	715.472	94.3037	715.472	88.5504	715.472	95.4616
717.401	91.1069	717.401	94.3467	717.401	88.7572	717.401	95.5994
719.33	91.1311	719.33	94.3325	719.33	88.9094	719.33	95.6944
721.258	91.1782	721.258	94.3507	721.258	89.049	721.258	95.7506
723.187	91.2228	723.187	94.3818	723.187	89.171	723.187	95.7009
725.115	91.2834	725.115	94.5028	725.115	89.2983	725.115	95.6274
727.043	91.3197	727.043	94.6281	727.043	89.3994	727.043	95.5072
728.972	91.353	728.972	94.7151	728.972	89.4983	728.972	95.384
730.9	91.3495	730.9	94.7504	730.9	89.5586	730.9	95.303
732.829	91.3552	732.829	94.799	732.829	89.5835	732.829	95.5234
734.757	91.3383	734.757	94.8147	734.757	89.5364	734.757	95.7497
736.686	91.3287	736.686	94.837	736.686	89.461	736.686	95.8039
738.614	91.3114	738.614	94.8378	738.614	89.3541	738.614	95.725
740.543	91.3115	740.543	94.8183	740.543	89.2547	740.543	95.6358
742.471	91.2883	742.471	94.7273	742.471	89.1399	742.471	95.3893
744.4	91.2959	744.4	94.6458	744.4	89.0476	744.4	94.9313
746.328	91.3069	746.328	94.5754	746.328	88.9552	746.328	93.9928
748.257	91.3292	748.257	94.5316	748.257	88.8559	748.257	92.4758
750.185	91.3444	750.185	94.4699	750.185	88.7041	750.185	91.1507
752.114	91.3525	752.114	94.3847	752.114	88.525	752.114	90.5259
754.042	91.3335	754.042	94.2247	754.042	88.3317	754.042	88.1471
755.971	91.3424	755.971	94.125	755.971	88.1979	755.971	86.9356
757.899	91.342	757.899	94.1301	757.899	88.1233	757.899	89.5472
759.828	91.3338	759.828	94.2144	759.828	88.0853	759.828	91.5454
761.756	91.3129	761.756	94.2955	761.756	88.0549	761.756	92.7799
763.685	91.3115	763.685	94.3585	763.685	88.0405	763.685	94.0256
765.613	91.2926	765.613	94.3649	765.613	88.0086	765.613	94.8987
767.542	91.2835	767.542	94.3999	767.542	88.0516	767.542	95.3688
769.47	91.2672	769.47	94.4921	769.47	88.1858	769.47	95.6518
771.399	91.2659	771.399	94.6661	771.399	88.3933	771.399	95.809
773.327	91.2594	773.327	94.839	773.327	88.6066	773.327	95.9155
775.256	91.2856	775.256	94.9644	775.256	88.8153	775.256	95.9566
777.184	91.2892	777.184	94.9992	777.184	88.9713	777.184	95.9596
779.113	91.2928	779.113	95.0106	779.113	89.0621	779.113	95.8927
781.041	91.2739	781.041	95.0044	781.041	89.1093	781.041	95.7801
782.97	91.2556	782.97	95.0571	782.97	89.1602	782.97	95.6175
784.898	91.2096	784.898	95.1076	784.898	89.1752	784.898	95.3899
786.827	91.172	786.827	95.1309	786.827	89.1785	786.827	94.8118
788.755	91.142	788.755	95.065	788.755	89.1499	788.755	93.0827
790.684	91.1346	790.684	94.9783	790.684	89.1138	790.684	90.4673
792.612	91.1075	792.612	94.8924	792.612	89.064	792.612	90.0269
794.541	91.0942	794.541	94.8486	794.541	89.0232	794.541	91.2167
796.469	91.0716	796.469	94.8467	796.469	88.9823	796.469	91.4741
798.398	91.0756	798.398	94.8584	798.398	88.9643	798.398	90.4922
800.326	91.0795	800.326	94.806	800.326	88.9788	800.326	87.3478
802.255	91.1077	802.255	94.7652	802.255	89.0397	802.255	85.3243
804.183	91.1191	804.183	94.7566	804.183	89.1046	804.183	87.4693
806.112	91.1349	806.112	94.8272	806.112	89.1825	806.112	89.9838
808.04	91.1404	808.04	94.9425	808.04	89.2497	808.04	91.5154
809.969	91.1512	809.969	95.0892	809.969	89.308	809.969	93.0366
811.897	91.145	811.897	95.1728	811.897	89.3314	811.897	94.3205
813.826	91.1541	813.826	95.1954	813.826	89.3431	813.826	95.1727
815.754	91.155	815.754	95.144	815.754	89.3377	815.754	95.7375
817.683	91.1586	817.683	95.1301	817.683	89.3219	817.683	96.0785
819.611	91.1703	819.611	95.1742	819.611	89.2967	819.611	96.2226
821.54	91.2177	821.54	95.2691	821.54	89.2853	821.54	96.2754
823.468	91.2762	823.468	95.3501	823.468	89.2827	823.468	96.3346
825.397	91.3648	825.397	95.4222	825.397	89.3026	825.397	96.4515
827.325	91.4338	827.325	95.4286	827.325	89.3217	827.325	96.5606
829.254	91.4955	829.254	95.4227	829.254	89.3425	829.254	96.6408
831.182	91.5274	831.182	95.4343	831.182	89.3649	831.182	96.664
833.111	91.5359	833.111	95.5001	833.111	89.4266	833.111	96.6434
835.039	91.5142	835.039	95.5535	835.039	89.4941	835.039	96.613
836.968	91.5068	836.968	95.5872	836.968	89.5446	836.968	96.6344
838.896	91.4853	838.896	95.5539	838.896	89.5532	838.896	96.6831
840.825	91.4654	840.825	95.494	840.825	89.5482	840.825	96.7583
842.753	91.4553	842.753	95.4108	842.753	89.5324	842.753	96.8106
844.682	91.4595	844.682	95.331	844.682	89.5229	844.682	96.8059
846.61	91.4483	846.61	95.2475	846.61	89.5021	846.61	96.7328
848.539	91.4581	848.539	95.2131	848.539	89.4942	848.539	96.6728
850.467	91.4537	850.467	95.2408	850.467	89.4926	850.467	96.649
852.396	91.4463	852.396	95.3532	852.396	89.4903	852.396	96.6833
854.324	91.4292	854.324	95.4668	854.324	89.4751	854.324	96.7418
856.253	91.3799	856.253	95.5475	856.253	89.4028	856.253	96.7808
858.181	91.2978	858.181	95.576	858.181	89.2832	858.181	96.7568
860.11	91.223	860.11	95.5864	860.11	89.1709	860.11	96.6916
862.038	91.1337	862.038	95.5567	862.038	89.0821	862.038	96.6152
863.967	91.0566	863.967	95.5116	863.967	89.0514	863.967	96.579
865.895	90.9787	865.895	95.4355	865.895	89.0129	865.895	96.5628
867.824	90.9236	867.824	95.3623	867.824	88.964	867.824	96.5736
869.752	90.8607	869.752	95.2659	869.752	88.8433	869.752	96.562
871.681	90.7943	871.681	95.1659	871.681	88.6658	871.681	96.4851
873.609	90.7143	873.609	95.0613	873.609	88.4872	873.609	96.3472
875.538	90.6709	875.538	94.9918	875.538	88.3523	875.538	96.2184
877.466	90.6451	877.466	94.9395	877.466	88.2798	877.466	96.1151
879.395	90.6308	879.395	94.9324	879.395	88.2509	879.395	96.0537
881.323	90.6046	881.323	94.9373	881.323	88.2253	881.323	96.022
883.252	90.572	883.252	94.955	883.252	88.2059	883.252	96.053
885.18	90.5351	885.18	94.9595	885.18	88.1844	885.18	96.1184
887.109	90.542	887.109	94.9654	887.109	88.1964	887.109	96.1405
889.037	90.5581	889.037	94.9677	889.037	88.2423	889.037	96.0531
890.966	90.5717	890.966	94.9967	890.966	88.3002	890.966	95.8888
892.894	90.5889	892.894	95.0256	892.894	88.3656	892.894	95.714
894.823	90.6181	894.823	95.0704	894.823	88.4594	894.823	95.6895
896.751	90.6494	896.751	95.1101	896.751	88.5558	896.751	95.7573
898.68	90.6932	898.68	95.1601	898.68	88.6443	898.68	95.7851
900.608	90.7181	900.608	95.2012	900.608	88.7121	900.608	95.7378
902.537	90.738	902.537	95.2458	902.537	88.7753	902.537	95.6177
904.465	90.7433	904.465	95.2757	904.465	88.821	904.465	95.4861
906.394	90.7487	906.394	95.328	906.394	88.8436	906.394	95.5914
908.322	90.7599	908.322	95.3775	908.322	88.852	908.322	95.8723
910.251	90.7883	910.251	95.4223	910.251	88.8602	910.251	96.0839
912.179	90.8076	912.179	95.4362	912.179	88.8838	912.179	96.1545
914.108	90.8314	914.108	95.4561	914.108	88.9521	914.108	96.129
916.036	90.8527	916.036	95.4499	916.036	89.0231	916.036	96.0622
917.965	90.8607	917.965	95.4425	917.965	89.073	917.965	95.9785
919.893	90.8502	919.893	95.4216	919.893	89.0919	919.893	95.854
921.822	90.8443	921.822	95.3964	921.822	89.0688	921.822	95.6948
923.75	90.8239	923.75	95.3502	923.75	89.0182	923.75	95.5228
925.679	90.8125	925.679	95.313	925.679	88.9834	925.679	95.3641
927.607	90.8	927.607	95.2668	927.607	88.9515	927.607	95.179
929.536	90.784	929.536	95.232	929.536	88.9046	929.536	94.8298
931.464	90.751	931.464	95.2007	931.464	88.8296	931.464	94.2116
933.393	90.7099	933.393	95.1651	933.393	88.7314	933.393	93.5995
935.321	90.6532	935.321	95.0886	935.321	88.5932	935.321	93.6571
937.25	90.5928	937.25	94.9904	937.25	88.42	937.25	94.4562
939.178	90.5364	939.178	94.8756	939.178	88.2389	939.178	95.269
941.107	90.5066	941.107	94.7813	941.107	88.0929	941.107	95.754
943.035	90.4974	943.035	94.7184	943.035	87.9973	943.035	95.9842
944.964	90.5045	944.964	94.7104	944.964	87.9532	944.964	96.1158
946.892	90.4986	946.892	94.7163	946.892	87.9548	946.892	96.2112
948.821	90.4962	948.821	94.7281	948.821	87.9963	948.821	96.2659
950.749	90.4724	950.749	94.7073	950.749	88.051	950.749	96.2273
952.678	90.4286	952.678	94.6815	952.678	88.0768	952.678	96.1213
954.606	90.3844	954.606	94.6603	954.606	88.0866	954.606	96.0594
956.535	90.3501	956.535	94.6598	956.535	88.1099	956.535	96.0814
958.463	90.3169	958.463	94.6701	958.463	88.1639	958.463	96.1228
960.392	90.2978	960.392	94.6894	960.392	88.2421	960.392	96.1609
962.32	90.2707	962.32	94.6615	962.32	88.3132	962.32	96.2125
964.249	90.2378	964.249	94.6238	964.249	88.3625	964.249	96.2623
966.177	90.2035	966.177	94.6058	966.177	88.3944	966.177	96.2395
968.106	90.1662	968.106	94.6194	968.106	88.415	968.106	96.1549
970.034	90.1113	970.034	94.6254	970.034	88.4318	970.034	96.0759
971.963	90.0647	971.963	94.6025	971.963	88.4321	971.963	95.9939
973.891	90.0256	973.891	94.5338	973.891	88.4154	973.891	95.8545
975.82	89.9912	975.82	94.4342	975.82	88.3796	975.82	95.7952
977.748	89.9446	977.748	94.3222	977.748	88.3165	977.748	95.8369
979.677	89.8908	979.677	94.2353	979.677	88.2203	979.677	95.8168
981.605	89.8338	981.605	94.1529	981.605	88.1037	981.605	95.7382
983.534	89.7823	983.534	94.0667	983.534	87.9891	983.534	95.5977
985.462	89.7377	985.462	93.9572	985.462	87.9001	985.462	95.2829
987.391	89.6982	987.391	93.8467	987.391	87.8573	987.391	94.9785
989.319	89.648	989.319	93.7417	989.319	87.8579	989.319	95.0408
991.248	89.587	991.248	93.6865	991.248	87.8852	991.248	95.2878
993.176	89.5153	993.176	93.6839	993.176	87.9396	993.176	95.4616
995.105	89.4473	995.105	93.6985	995.105	87.9946	995.105	95.5731
997.033	89.3844	997.033	93.6605	997.033	88.0096	997.033	95.625
998.962	89.3368	998.962	93.5535	998.962	87.9536	998.962	95.6394
1000.89	89.2982	1000.89	93.4085	1000.89	87.8401	1000.89	95.6407
1002.82	89.2473	1002.82	93.3108	1002.82	87.7472	1002.82	95.6392
1004.75	89.2031	1004.75	93.2556	1004.75	87.7143	1004.75	95.6201
1006.68	89.1579	1006.68	93.2006	1006.68	87.6576	1006.68	95.5526
1008.6	89.0799	1008.6	93.0773	1008.6	87.5668	1008.6	95.4151
1010.53	88.9937	1010.53	92.8826	1010.53	87.4728	1010.53	95.1909
1012.46	88.8973	1012.46	92.646	1012.46	87.3653	1012.46	94.8457
1014.39	88.7898	1014.39	92.4072	1014.39	87.2256	1014.39	94.3485
1016.32	88.6858	1016.32	92.1765	1016.32	87.0682	1016.32	93.8707
1018.25	88.5836	1018.25	91.9799	1018.25	86.9052	1018.25	93.8817
1020.17	88.4851	1020.17	91.8667	1020.17	86.8111	1020.17	94.2751
1022.1	88.4061	1022.1	91.8899	1022.1	86.8559	1022.1	94.5848
1024.03	88.3574	1024.03	91.9682	1024.03	86.9628	1024.03	94.7224
1025.96	88.3289	1025.96	92.0036	1025.96	87.0175	1025.96	94.7411
1027.89	88.3294	1027.89	91.9821	1027.89	86.982	1027.89	94.7301
1029.82	88.3543	1029.82	91.9603	1029.82	86.8738	1029.82	94.7129
1031.75	88.3603	1031.75	91.9334	1031.75	86.7679	1031.75	94.6042
1033.67	88.3551	1033.67	91.9248	1033.67	86.7226	1033.67	94.4046
1035.6	88.3695	1035.6	91.9402	1035.6	86.7638	1035.6	94.4058
1037.53	88.3803	1037.53	91.9463	1037.53	86.831	1037.53	94.4708
1039.46	88.3726	1039.46	91.9262	1039.46	86.8505	1039.46	94.3162
1041.39	88.3416	1041.39	91.9048	1041.39	86.791	1041.39	93.9091
1043.32	88.2862	1043.32	91.855	1043.32	86.6676	1043.32	93.2337
1045.24	88.2183	1045.24	91.7752	1045.24	86.5107	1045.24	92.3275
1047.17	88.1441	1047.17	91.6552	1047.17	86.3533	1047.17	91.4073
1049.1	88.0745	1049.1	91.511	1049.1	86.1882	1049.1	90.7919
1051.03	88.0048	1051.03	91.3619	1051.03	86.0243	1051.03	90.4901
1052.96	87.9423	1052.96	91.2288	1052.96	85.8342	1052.96	90.009
1054.89	87.8872	1054.89	91.106	1054.89	85.6338	1054.89	89.3516
1056.82	87.8358	1056.82	90.9853	1056.82	85.4233	1056.82	89.4646
1058.74	87.7767	1058.74	90.8133	1058.74	85.1682	1058.74	90.8487
1060.67	87.704	1060.67	90.5674	1060.67	84.8264	1060.67	92.5298
1062.6	87.6247	1062.6	90.2347	1062.6	84.3699	1062.6	93.5907
1064.53	87.5195	1064.53	89.8078	1064.53	83.7562	1064.53	94.0766
1066.46	87.3712	1066.46	89.3176	1066.46	82.979	1066.46	94.2888
1068.39	87.2144	1068.39	88.8714	1068.39	82.1935	1068.39	94.4032
1070.32	87.1004	1070.32	88.5932	1070.32	81.6999	1070.32	94.4764
1072.24	87.0629	1072.24	88.527	1072.24	81.632	1072.24	94.5078
1074.17	87.0914	1074.17	88.6018	1074.17	81.9111	1074.17	94.5018
1076.1	87.1319	1076.1	88.7339	1076.1	82.3142	1076.1	94.4766
1078.03	87.1689	1078.03	88.872	1078.03	82.6838	1078.03	94.4383
1079.96	87.2024	1079.96	89.0151	1079.96	82.953	1079.96	94.4084
1081.89	87.2255	1081.89	89.1581	1081.89	83.1197	1081.89	94.3867
1083.82	87.2334	1083.82	89.3251	1083.82	83.2048	1083.82	94.3627
1085.74	87.2354	1085.74	89.5174	1085.74	83.2604	1085.74	94.3181
1087.67	87.2252	1087.67	89.7069	1087.67	83.3253	1087.67	94.1866
1089.6	87.2007	1089.6	89.8607	1089.6	83.428	1089.6	93.9069
1091.53	87.1814	1091.53	89.986	1091.53	83.5468	1091.53	93.4565
1093.46	87.1745	1093.46	90.0977	1093.46	83.6941	1093.46	92.8544
1095.39	87.1741	1095.39	90.2168	1095.39	83.8531	1095.39	92.1282
1097.32	87.1763	1097.32	90.3448	1097.32	84.0211	1097.32	91.5819
1099.24	87.1751	1099.24	90.4666	1099.24	84.1502	1099.24	91.6424
1101.17	87.1828	1101.17	90.5618	1101.17	84.2437	1101.17	92.0894
1103.1	87.2036	1103.1	90.6426	1103.1	84.3068	1103.1	92.3808
1105.03	87.2312	1105.03	90.7113	1105.03	84.349	1105.03	92.3391
1106.96	87.2583	1106.96	90.7694	1106.96	84.3706	1106.96	92.1891
1108.89	87.2701	1108.89	90.8167	1108.89	84.3644	1108.89	92.1984
1110.81	87.2603	1110.81	90.8302	1110.81	84.2726	1110.81	92.3387
1112.74	87.2353	1112.74	90.7883	1112.74	84.1165	1112.74	92.0346
1114.67	87.2098	1114.67	90.696	1114.67	83.9274	1114.67	90.5579
1116.6	87.1849	1116.6	90.5992	1116.6	83.7766	1116.6	88.7449
1118.53	87.167	1118.53	90.5726	1118.53	83.7255	1118.53	88.2342
1120.46	87.1846	1120.46	90.6511	1120.46	83.8239	1120.46	89.2332
1122.38	87.2374	1122.38	90.8338	1122.38	84.0425	1122.38	90.6255
1124.31	87.3334	1124.31	91.0646	1124.31	84.3369	1124.31	91.7119
1126.24	87.4622	1126.24	91.2827	1126.24	84.6238	1126.24	92.7776
1128.17	87.6183	1128.17	91.4563	1128.17	84.8903	1128.17	93.6623
1130.1	87.7867	1130.1	91.6008	1130.1	85.136	1130.1	94.1941
1132.03	87.9433	1132.03	91.7383	1132.03	85.3819	1132.03	94.4622
1133.96	88.0777	1133.96	91.8854	1133.96	85.5987	1133.96	94.5907
1135.88	88.1911	1135.88	92.0242	1135.88	85.7782	1135.88	94.6693
1137.81	88.2693	1137.81	92.1261	1137.81	85.8952	1137.81	94.7356
1139.74	88.3218	1139.74	92.1692	1139.74	85.9739	1139.74	94.7706
1141.67	88.3442	1141.67	92.1582	1141.67	86.0098	1141.67	94.7493
1143.6	88.3286	1143.6	92.104	1143.6	86.0146	1143.6	94.6433
1145.53	88.2631	1145.53	92.0177	1145.53	85.9728	1145.53	94.4498
1147.46	88.1625	1147.46	91.9135	1147.46	85.8927	1147.46	94.2566
1149.38	88.0382	1149.38	91.8079	1149.38	85.7612	1149.38	94.2053
1151.31	87.9162	1151.31	91.7025	1151.31	85.6072	1151.31	94.3471
1153.24	87.8214	1153.24	91.596	1153.24	85.4485	1153.24	94.5355
1155.17	87.7596	1155.17	91.4826	1155.17	85.3154	1155.17	94.6136
1157.1	87.7102	1157.1	91.3732	1157.1	85.196	1157.1	94.5616
1159.03	87.6617	1159.03	91.2702	1159.03	85.0758	1159.03	94.4112
1160.95	87.5959	1160.95	91.1566	1160.95	84.918	1160.95	94.2553
1162.88	87.5282	1162.88	91.0288	1162.88	84.7129	1162.88	94.2205
1164.81	87.4551	1164.81	90.8803	1164.81	84.4488	1164.81	94.3001
1166.74	87.3876	1166.74	90.7164	1166.74	84.1588	1166.74	94.3871
1168.67	87.3389	1168.67	90.5781	1168.67	83.8911	1168.67	94.385
1170.6	87.3406	1170.6	90.5071	1170.6	83.7259	1170.6	94.2557
1172.53	87.3922	1172.53	90.5258	1172.53	83.6653	1172.53	93.9777
1174.45	87.477	1174.45	90.6155	1174.45	83.7044	1174.45	93.5317
1176.38	87.5642	1176.38	90.7308	1176.38	83.7832	1176.38	92.9901
1178.31	87.64	1178.31	90.8372	1178.31	83.8614	1178.31	92.6809
1180.24	87.6994	1180.24	90.9086	1180.24	83.9247	1180.24	92.8005
1182.17	87.7468	1182.17	90.949	1182.17	83.9893	1182.17	93.2412
1184.1	87.7683	1184.1	90.9621	1184.1	84.0231	1184.1	93.7352
1186.03	87.7739	1186.03	90.951	1186.03	84.0332	1186.03	94.0546
1187.95	87.7609	1187.95	90.9197	1187.95	83.9911	1187.95	94.1655
1189.88	87.7323	1189.88	90.8526	1189.88	83.9045	1189.88	94.1004
1191.81	87.6829	1191.81	90.7239	1191.81	83.7814	1191.81	93.7862
1193.74	87.6218	1193.74	90.5311	1193.74	83.658	1193.74	93.1627
1195.67	87.5545	1195.67	90.307	1195.67	83.5377	1195.67	92.7412
1197.6	87.4993	1197.6	90.1236	1197.6	83.4552	1197.6	92.9605
1199.53	87.4633	1199.53	90.047	1199.53	83.4009	1199.53	93.4047
1201.45	87.4446	1201.45	90.1077	1201.45	83.3921	1201.45	93.8237
1203.38	87.428	1203.38	90.2834	1203.38	83.4056	1203.38	94.1469
1205.31	87.429	1205.31	90.5022	1205.31	83.4551	1205.31	94.3308
1207.24	87.4424	1207.24	90.6887	1207.24	83.5197	1207.24	94.4193
1209.17	87.4749	1209.17	90.8389	1209.17	83.5998	1209.17	94.4771
1211.1	87.5077	1211.1	90.9703	1211.1	83.6578	1211.1	94.517
1213.03	87.5473	1213.03	91.0823	1213.03	83.6846	1213.03	94.5347
1214.95	87.5786	1214.95	91.1678	1214.95	83.6804	1214.95	94.5176
1216.88	87.6004	1216.88	91.2233	1216.88	83.6962	1216.88	94.4867
1218.81	87.6143	1218.81	91.2428	1218.81	83.7348	1218.81	94.4455
1220.74	87.6262	1220.74	91.2336	1220.74	83.7968	1220.74	94.4014
1222.67	87.6238	1222.67	91.2115	1222.67	83.8304	1222.67	94.3365
1224.6	87.6176	1224.6	91.201	1224.6	83.8333	1224.6	94.2168
1226.52	87.6008	1226.52	91.1938	1226.52	83.7782	1226.52	93.9853
1228.45	87.5868	1228.45	91.1579	1228.45	83.6973	1228.45	93.6507
1230.38	87.5664	1230.38	91.0722	1230.38	83.586	1230.38	93.3253
1232.31	87.5475	1232.31	90.9572	1232.31	83.4672	1232.31	93.1276
1234.24	87.5212	1234.24	90.8441	1234.24	83.3289	1234.24	92.9379
1236.17	87.4895	1236.17	90.768	1236.17	83.1756	1236.17	92.5775
1238.1	87.4406	1238.1	90.7215	1238.1	82.9747	1238.1	91.9479
1240.02	87.3792	1240.02	90.6652	1240.02	82.7177	1240.02	91.0307
1241.95	87.3066	1241.95	90.5605	1241.95	82.392	1241.95	90.0056
1243.88	87.2185	1243.88	90.3817	1243.88	81.9964	1243.88	89.5387
1245.81	87.099	1245.81	90.1377	1245.81	81.5048	1245.81	90.193
1247.74	86.9601	1247.74	89.8673	1247.74	80.9749	1247.74	91.2503
1249.67	86.7955	1249.67	89.6069	1249.67	80.4618	1249.67	91.6246
1251.6	86.6216	1251.6	89.3811	1251.6	80.0296	1251.6	91.3289
1253.52	86.4341	1253.52	89.1598	1253.52	79.6891	1253.52	90.9631
1255.45	86.2564	1255.45	88.9307	1255.45	79.4562	1255.45	90.548
1257.38	86.1031	1257.38	88.6956	1257.38	79.3124	1257.38	89.5879
1259.31	85.9843	1259.31	88.4726	1259.31	79.2371	1259.31	87.8571
1261.24	85.8918	1261.24	88.2919	1261.24	79.1734	1261.24	85.3401
1263.17	85.8622	1263.17	88.2163	1263.17	79.1582	1263.17	82.5876
1265.09	85.8949	1265.09	88.2567	1265.09	79.2304	1265.09	80.5061
1267.02	85.9881	1267.02	88.3549	1267.02	79.4129	1267.02	78.628
1268.95	86.1081	1268.95	88.4553	1268.95	79.6734	1268.95	76.1062
1270.88	86.2254	1270.88	88.5784	1270.88	79.9725	1270.88	74.9347
1272.81	86.3067	1272.81	88.782	1272.81	80.2413	1272.81	77.3701
1274.74	86.3521	1274.74	89.0572	1274.74	80.4681	1274.74	82.1614
1276.66	86.3427	1276.66	89.3194	1276.66	80.6152	1276.66	86.7331
1278.59	86.2803	1278.59	89.491	1278.59	80.6581	1278.59	89.862
1280.52	86.1735	1280.52	89.5506	1280.52	80.5942	1280.52	91.5722
1282.45	86.0533	1282.45	89.5304	1282.45	80.4818	1282.45	92.3491
1284.38	85.939	1284.38	89.4866	1284.38	80.3568	1284.38	92.5638
1286.31	85.851	1286.31	89.4693	1286.31	80.2681	1286.31	92.432
1288.24	85.7905	1288.24	89.5046	1288.24	80.2306	1288.24	92.1566
1290.16	85.7882	1290.16	89.5855	1290.16	80.2704	1290.16	92.0614
1292.09	85.8394	1292.09	89.6726	1292.09	80.3845	1292.09	91.9678
1294.02	85.9283	1294.02	89.7384	1294.02	80.5673	1294.02	91.2732
1295.95	86.0295	1295.95	89.7901	1295.95	80.7746	1295.95	89.6919
1297.88	86.1363	1297.88	89.8515	1297.88	80.9871	1297.88	87.9481
1299.81	86.226	1299.81	89.9411	1299.81	81.1844	1299.81	87.2127
1301.74	86.3064	1301.74	90.0524	1301.74	81.3831	1301.74	87.8556
1303.66	86.3817	1303.66	90.1586	1303.66	81.582	1303.66	88.8067
1305.59	86.4511	1305.59	90.2429	1305.59	81.8091	1305.59	89.5388
1307.52	86.5066	1307.52	90.3086	1307.52	82.0428	1307.52	90.1737
1309.45	86.5513	1309.45	90.3812	1309.45	82.2684	1309.45	90.3754
1311.38	86.577	1311.38	90.4783	1311.38	82.4697	1311.38	90.4916
1313.31	86.5718	1313.31	90.5861	1313.31	82.6222	1313.31	91.0079
1315.23	86.5508	1315.23	90.6649	1315.23	82.6961	1315.23	91.5809
1317.16	86.5292	1317.16	90.7122	1317.16	82.7503	1317.16	91.9069
1319.09	86.4717	1319.09	90.7074	1319.09	82.7334	1319.09	91.8571
1321.02	86.3904	1321.02	90.6456	1321.02	82.6299	1321.02	91.2178
1322.95	86.2863	1322.95	90.5439	1322.95	82.451	1322.95	89.7459
1324.88	86.169	1324.88	90.4092	1324.88	82.1826	1324.88	87.9443
1326.81	86.0677	1326.81	90.2618	1326.81	81.8332	1326.81	87.4255
1328.73	86.0296	1328.73	90.1359	1328.73	81.5053	1328.73	88.7827
1330.66	86.0746	1330.66	90.0588	1330.66	81.3046	1330.66	90.6377
1332.59	86.1997	1332.59	90.0656	1332.59	81.3183	1332.59	91.8846
1334.52	86.3793	1334.52	90.169	1334.52	81.5297	1334.52	92.3934
1336.45	86.5822	1336.45	90.3413	1336.45	81.8907	1336.45	92.4132
1338.38	86.7539	1338.38	90.5215	1338.38	82.2608	1338.38	92.2491
1340.31	86.8486	1340.31	90.6126	1340.31	82.4711	1340.31	92.2841
1342.23	86.9131	1342.23	90.6166	1342.23	82.518	1342.23	92.4858
1344.16	86.9889	1344.16	90.6266	1344.16	82.5876	1344.16	92.5839
1346.09	87.0329	1346.09	90.6501	1346.09	82.6444	1346.09	92.5652
1348.02	87.073	1348.02	90.6997	1348.02	82.7082	1348.02	92.6879
1349.95	87.0947	1349.95	90.7398	1349.95	82.7413	1349.95	93.1322
1351.88	87.102	1351.88	90.7428	1351.88	82.7673	1351.88	93.5978
1353.81	87.0848	1353.81	90.6911	1353.81	82.7845	1353.81	93.7317
1355.73	87.0259	1355.73	90.5515	1355.73	82.7493	1355.73	93.4307
1357.66	86.9169	1357.66	90.297	1357.66	82.5892	1357.66	92.5797
1359.59	86.7733	1359.59	89.9318	1359.59	82.3134	1359.59	91.4385
1361.52	86.573	1361.52	89.5142	1361.52	81.9292	1361.52	90.3783
1363.45	86.3217	1363.45	89.2024	1363.45	81.5261	1363.45	90.5809
1365.38	86.2506	1365.38	89.2874	1365.38	81.4799	1365.38	92.0901
1367.3	86.362	1367.3	89.7275	1367.3	81.9626	1367.3	93.2839
1369.23	86.5244	1369.23	90.2859	1369.23	82.71	1369.23	93.8092
1371.16	86.7266	1371.16	90.7218	1371.16	83.4212	1371.16	93.9863
1373.09	86.877	1373.09	90.9881	1373.09	83.9613	1373.09	93.8574
1375.02	86.8569	1375.02	91.0306	1375.02	84.1726	1375.02	93.4559
1376.95	86.7895	1376.95	90.8872	1376.95	84.0571	1376.95	92.7038
1378.88	86.6971	1378.88	90.6027	1378.88	83.7708	1378.88	91.3581
1380.8	86.5013	1380.8	90.1079	1380.8	83.1933	1380.8	89.8059
1382.73	86.2358	1382.73	89.5392	1382.73	82.5286	1382.73	88.8903
1384.66	86.0974	1384.66	89.2483	1384.66	82.1335	1384.66	89.3957
1386.59	86.1956	1386.59	89.4647	1386.59	82.2337	1386.59	90.8473
1388.52	86.4016	1388.52	89.9805	1388.52	82.591	1388.52	92.1389
1390.45	86.6707	1390.45	90.4151	1390.45	83.069	1390.45	92.6226
1392.38	86.9414	1392.38	90.7454	1392.38	83.5694	1392.38	92.7037
1394.3	87.1154	1394.3	90.9189	1394.3	83.9409	1394.3	92.6225
1396.23	87.1408	1396.23	90.8963	1396.23	84.0012	1396.23	92.5791
1398.16	87.1607	1398.16	90.8155	1398.16	83.9929	1398.16	92.5584
1400.09	87.0529	1400.09	90.6306	1400.09	83.8065	1400.09	92.4461
1402.02	87.0294	1402.02	90.5183	1402.02	83.682	1402.02	92.3822
1403.95	87.0082	1403.95	90.4569	1403.95	83.6385	1403.95	92.1822
1405.87	86.9115	1405.87	90.3469	1405.87	83.494	1405.87	91.9387
1407.8	86.8501	1407.8	90.238	1407.8	83.3378	1407.8	91.6533
1409.73	86.8054	1409.73	90.149	1409.73	83.2628	1409.73	91.1504
1411.66	86.7189	1411.66	90.0348	1411.66	83.1571	1411.66	90.2615
1413.59	86.6689	1413.59	89.9404	1413.59	83.0804	1413.59	88.9542
1415.52	86.6696	1415.52	89.8911	1415.52	83.0599	1415.52	87.017
1417.44	86.7201	1417.44	89.8812	1417.44	83.1305	1417.44	84.3429
1419.37	86.5745	1419.37	89.733	1419.37	82.8918	1419.37	80.4467
1421.3	86.5083	1421.3	89.6253	1421.3	82.6006	1421.3	79.711
1423.23	86.5353	1423.23	89.6166	1423.23	82.4875	1423.23	83.013
1425.16	86.4163	1425.16	89.512	1425.16	82.2189	1425.16	86.695
1427.09	86.3542	1427.09	89.4082	1427.09	81.9795	1427.09	87.4934
1429.02	86.2481	1429.02	89.2819	1429.02	81.7612	1429.02	86.8991
1430.94	86.0229	1430.94	89.0535	1430.94	81.3397	1430.94	86.5556
1432.87	85.8571	1432.87	88.8466	1432.87	80.9498	1432.87	86.6162
1434.8	85.7916	1434.8	88.7096	1434.8	80.7125	1434.8	86.3669
1436.73	85.5033	1436.73	88.4059	1436.73	80.2418	1436.73	86.221
1438.66	85.2233	1438.66	88.0467	1438.66	79.5972	1438.66	85.936
1440.59	85.13	1440.59	87.7732	1440.59	79.1485	1440.59	84.9595
1442.52	84.9862	1442.52	87.4132	1442.52	78.5819	1442.52	83.2617
1444.44	84.8941	1444.44	87.0659	1444.44	78.0542	1444.44	81.337
1446.37	84.8825	1446.37	86.8644	1446.37	77.7682	1446.37	79.6885
1448.3	84.8712	1448.3	86.8724	1448.3	77.8412	1448.3	78.5603
1450.23	84.9177	1450.23	87.0569	1450.23	78.2114	1450.23	77.624
1452.16	84.9841	1452.16	87.2287	1452.16	78.6066	1452.16	75.8158
1454.09	85.0335	1454.09	87.2624	1454.09	78.6996	1454.09	74.3055
1456.02	85.0149	1456.02	87.1624	1456.02	78.4992	1456.02	73.7062
1457.94	84.4543	1457.94	86.6385	1457.94	77.3611	1457.94	74.9511
1459.87	84.1845	1459.87	86.2971	1459.87	76.5551	1459.87	77.2443
1461.8	84.1833	1461.8	86.1768	1461.8	76.2219	1461.8	79.3034
1463.73	84.2671	1463.73	86.1745	1463.73	76.1242	1463.73	80.942
1465.66	84.33	1465.66	86.1971	1465.66	76.0007	1465.66	82.3828
1467.59	84.5746	1467.59	86.3171	1467.59	76.1042	1467.59	83.3866
1469.52	84.9923	1469.52	86.6253	1469.52	76.6237	1469.52	83.9524
1471.44	85.4729	1471.44	87.0938	1471.44	77.6108	1471.44	83.0866
1473.37	85.8361	1473.37	87.7158	1473.37	78.8919	1473.37	79.4416
1475.3	86.1146	1475.3	88.1125	1475.3	79.6625	1475.3	76.5379
1477.23	86.3415	1477.23	88.3673	1477.23	80.2232	1477.23	73.1064
1479.16	86.5944	1479.16	88.4961	1479.16	80.602	1479.16	70.5504
1481.09	86.8738	1481.09	88.6317	1481.09	81.0203	1481.09	70.2856
1483.01	87.1339	1483.01	88.784	1483.01	81.3908	1483.01	73.2656
1484.94	87.4547	1484.94	89.0555	1484.94	81.9036	1484.94	77.5198
1486.87	87.7693	1486.87	89.4548	1486.87	82.5782	1486.87	81.9937
1488.8	88.0274	1488.8	89.9084	1488.8	83.2683	1488.8	85.7047
1490.73	88.122	1490.73	90.2619	1490.73	83.638	1490.73	88.5557
1492.66	88.2655	1492.66	90.5495	1492.66	83.8937	1492.66	90.2281
1494.59	88.4931	1494.59	90.891	1494.59	84.3408	1494.59	91.0326
1496.51	88.6024	1496.51	91.3119	1496.51	84.8597	1496.51	91.7197
1498.44	88.599	1498.44	91.5874	1498.44	85.0773	1498.44	92.2288
1500.37	88.6126	1500.37	91.7662	1500.37	85.1643	1500.37	92.6837
1502.3	88.6866	1502.3	91.9339	1502.3	85.2811	1502.3	92.9526
1504.23	88.8909	1504.23	92.1745	1504.23	85.5917	1504.23	93.109
1506.16	88.9524	1506.16	92.4857	1506.16	86.0187	1506.16	92.904
1508.09	88.5105	1508.09	92.5447	1508.09	85.7783	1508.09	93.1117
1510.01	88.4755	1510.01	92.5837	1510.01	85.6187	1510.01	93.4691
1511.94	88.4368	1511.94	92.6955	1511.94	85.6376	1511.94	93.7165
1513.87	88.4198	1513.87	92.8365	1513.87	85.7587	1513.87	93.803
1515.8	88.4389	1515.8	93.0125	1515.8	85.9974	1515.8	93.7947
1517.73	88.2922	1517.73	93.055	1517.73	86.008	1517.73	93.7824
1519.66	88.3449	1519.66	93.1299	1519.66	86.1143	1519.66	93.8919
1521.58	88.1911	1521.58	93.1127	1521.58	86.149	1521.58	93.7526
1523.51	88.0101	1523.51	92.9812	1523.51	85.8913	1523.51	93.9418
1525.44	87.9865	1525.44	92.9267	1525.44	85.8266	1525.44	94.0222
1527.37	87.8155	1527.37	92.799	1527.37	85.6287	1527.37	94.0992
1529.3	87.7124	1529.3	92.6787	1529.3	85.4275	1529.3	94.1931
1531.23	87.7169	1531.23	92.6628	1531.23	85.4135	1531.23	94.2314
1533.15	87.596	1533.15	92.6071	1533.15	85.4115	1533.15	94.0506
1535.08	87.3217	1535.08	92.3942	1535.08	85.0626	1535.08	94.0642
1537.01	87.4568	1537.01	92.413	1537.01	85.1534	1537.01	94.094
1538.94	87.5249	1538.94	92.4833	1538.94	85.4627	1538.94	93.8103
1540.87	87.1379	1540.87	92.2884	1540.87	85.2472	1540.87	93.4654
1542.8	86.9876	1542.8	92.1155	1542.8	84.8643	1542.8	93.6702
1544.73	86.9231	1544.73	91.9632	1544.73	84.5829	1544.73	93.7688
1546.65	86.8781	1546.65	91.8021	1546.65	84.2656	1546.65	93.8977
1548.58	86.9853	1548.58	91.7604	1548.58	84.2221	1548.58	93.8475
1550.51	86.9749	1550.51	91.6376	1550.51	84.0471	1550.51	93.6513
1552.44	87.0706	1552.44	91.5771	1552.44	83.9484	1552.44	93.517
1554.37	87.1386	1554.37	91.5416	1554.37	83.9095	1554.37	93.1876
1556.3	87.313	1556.3	91.5816	1556.3	83.9952	1556.3	92.8937
1558.23	87.5045	1558.23	91.6902	1558.23	84.3137	1558.23	92.3599
1560.15	86.9438	1560.15	91.2089	1560.15	83.4849	1560.15	92.0218
1562.08	86.9871	1562.08	91.0895	1562.08	83.1813	1562.08	92.3738
1564.01	87.035	1564.01	91.0186	1564.01	83.1242	1564.01	92.4191
1565.94	86.9018	1565.94	90.8777	1565.94	82.9318	1565.94	92.3407
1567.87	86.8895	1567.87	90.8509	1567.87	82.9204	1567.87	92.2882
1569.8	86.5801	1569.8	90.6971	1569.8	82.7104	1569.8	92.4032
1571.72	86.2696	1571.72	90.4762	1571.72	82.3379	1571.72	92.8207
1573.65	86.2158	1573.65	90.413	1573.65	82.2897	1573.65	93.1193
1575.58	86.0065	1575.58	90.2906	1575.58	82.2393	1575.58	93.1144
1577.51	85.5436	1577.51	89.937	1577.51	81.7351	1577.51	93.1264
1579.44	85.5117	1579.44	89.7694	1579.44	81.4522	1579.44	93.1933
1581.37	85.5208	1581.37	89.6302	1581.37	81.2395	1581.37	93.0602
1583.3	85.5437	1583.3	89.4955	1583.3	81.0509	1583.3	92.7173
1585.22	85.5454	1585.22	89.3306	1585.22	80.8707	1585.22	92.217
1587.15	85.523	1587.15	89.1426	1587.15	80.6988	1587.15	91.5912
1589.08	85.443	1589.08	88.9195	1589.08	80.4783	1589.08	90.9967
1591.01	85.3355	1591.01	88.6786	1591.01	80.2035	1591.01	90.6544
1592.94	85.2084	1592.94	88.4187	1592.94	79.8519	1592.94	90.5394
1594.87	85.066	1594.87	88.1291	1594.87	79.4285	1594.87	90.6305
1596.8	84.8788	1596.8	87.7599	1596.8	78.9185	1596.8	91.1129
1598.72	84.7116	1598.72	87.4116	1598.72	78.487	1598.72	91.6091
1600.65	84.5204	1600.65	87.0831	1600.65	78.1	1600.65	91.682
1602.58	84.3315	1602.58	86.8131	1602.58	77.7829	1602.58	91.5218
1604.51	84.1521	1604.51	86.6087	1604.51	77.5358	1604.51	91.3316
1606.44	84.0627	1606.44	86.5544	1606.44	77.5151	1606.44	91.1248
1608.37	83.9558	1608.37	86.5105	1608.37	77.5316	1608.37	90.8695
1610.3	83.8601	1610.3	86.4108	1610.3	77.4439	1610.3	90.6482
1612.22	83.7619	1612.22	86.2375	1612.22	77.1999	1612.22	90.4676
1614.15	83.7784	1614.15	86.134	1614.15	77.0356	1614.15	90.3021
1616.08	83.6547	1616.08	85.9306	1616.08	76.6991	1616.08	90.0011
1618.01	83.2737	1618.01	85.5168	1618.01	75.8932	1618.01	89.811
1619.94	83.1983	1619.94	85.3024	1619.94	75.4246	1619.94	89.83
1621.87	83.18	1621.87	85.1528	1621.87	75.1606	1621.87	89.6971
1623.8	82.9362	1623.8	84.8216	1623.8	74.7031	1623.8	89.4749
1625.72	82.8575	1625.72	84.6173	1625.72	74.4174	1625.72	89.456
1627.65	82.846	1627.65	84.5234	1627.65	74.376	1627.65	89.4055
1629.58	82.7859	1629.58	84.4494	1629.58	74.3683	1629.58	89.4073
1631.51	82.8723	1631.51	84.4998	1631.51	74.5811	1631.51	89.4554
1633.44	83.0789	1633.44	84.6635	1633.44	75.0351	1633.44	89.4316
1635.37	83.1818	1635.37	84.8885	1635.37	75.7238	1635.37	89.2527
1637.29	83.0955	1637.29	84.9918	1637.29	76.1139	1637.29	89.3328
1639.22	83.2508	1639.22	85.1201	1639.22	76.458	1639.22	89.608
1641.15	83.403	1641.15	85.3067	1641.15	76.9066	1641.15	89.8002
1643.08	83.5979	1643.08	85.5406	1643.08	77.4054	1643.08	89.9745
1645.01	83.8385	1645.01	85.8035	1645.01	77.9523	1645.01	90.0293
1646.94	83.8771	1646.94	86.0175	1646.94	78.4085	1646.94	90.0246
1648.87	83.8457	1648.87	86.0096	1648.87	78.3528	1648.87	90.3668
1650.79	84.1564	1650.79	86.1334	1650.79	78.5463	1650.79	90.6418
1652.72	84.2756	1652.72	86.2326	1652.72	78.7808	1652.72	90.5941
1654.65	83.9162	1654.65	85.9845	1654.65	78.1033	1654.65	90.9755
1656.58	84.0591	1656.58	85.8896	1656.58	77.7817	1656.58	91.3941
1658.51	84.2009	1658.51	85.7965	1658.51	77.5361	1658.51	91.682
1660.44	84.3477	1660.44	85.7231	1660.44	77.3511	1660.44	91.8464
1662.37	84.4595	1662.37	85.6241	1662.37	77.1377	1662.37	91.9747
1664.29	84.4846	1664.29	85.4378	1664.29	76.7198	1664.29	92.2028
1666.22	84.7184	1666.22	85.4307	1666.22	76.6112	1666.22	92.4215
1668.15	84.9621	1668.15	85.4857	1668.15	76.6876	1668.15	92.4539
1670.08	85.0878	1670.08	85.5086	1670.08	76.6847	1670.08	92.5533
1672.01	85.2535	1672.01	85.5209	1672.01	76.6329	1672.01	92.8232
1673.94	85.5796	1673.94	85.6781	1673.94	76.8928	1673.94	93.0412
1675.86	85.7318	1675.86	85.8329	1675.86	77.175	1675.86	93.1515
1677.79	86.0061	1677.79	86.0872	1677.79	77.5507	1677.79	93.3606
1679.72	86.3385	1679.72	86.4503	1679.72	78.1433	1679.72	93.4396
1681.65	86.7438	1681.65	86.9173	1681.65	78.8953	1681.65	93.512
1683.58	87.136	1683.58	87.4942	1683.58	79.9015	1683.58	93.4065
1685.51	87.2801	1685.51	88.218	1685.51	80.8318	1685.51	93.5985
1687.43	87.6337	1687.43	88.6881	1687.43	81.4658	1687.43	93.8744
1689.36	87.9999	1689.36	89.3709	1689.36	82.4168	1689.36	94.0261
1691.29	88.3012	1691.29	90.0424	1691.29	83.2956	1691.29	94.1655
1693.22	88.6841	1693.22	90.6485	1693.22	84.1306	1693.22	94.2708
1695.15	89.021	1695.15	91.269	1695.15	85.0883	1695.15	94.1759
1697.08	89.1839	1697.08	91.881	1697.08	85.9019	1697.08	94.1294
1699.01	89.4943	1699.01	92.1908	1699.01	86.4125	1699.01	94.2381
1700.93	89.432	1700.93	92.4623	1700.93	86.7558	1700.93	94.313
1702.86	89.6097	1702.86	92.6446	1702.86	86.9038	1702.86	94.5094
1704.79	89.8476	1704.79	92.8709	1704.79	87.2339	1704.79	94.5604
1706.72	89.8654	1706.72	92.9378	1706.72	87.2815	1706.72	94.5979
1708.65	89.9923	1708.65	93.0112	1708.65	87.3209	1708.65	94.7667
1710.58	90.1164	1710.58	93.0755	1710.58	87.392	1710.58	94.8601
1712.51	90.2888	1712.51	93.2017	1712.51	87.5792	1712.51	94.9202
1714.43	90.448	1714.43	93.347	1714.43	87.8436	1714.43	94.8441
1716.36	90.5964	1716.36	93.5162	1716.36	88.1034	1716.36	94.7688
1718.29	90.4865	1718.29	93.4954	1718.29	88.0091	1718.29	94.7687
1720.22	90.5153	1720.22	93.5105	1720.22	87.8729	1720.22	95.0102
1722.15	90.6711	1722.15	93.6065	1722.15	87.9751	1722.15	95.1169
1724.08	90.7412	1724.08	93.7159	1724.08	88.0938	1724.08	95.1603
1726.01	90.8204	1726.01	93.8163	1726.01	88.1959	1726.01	95.2115
1727.93	90.9548	1727.93	93.9822	1727.93	88.4207	1727.93	95.2299
1729.86	91.0571	1729.86	94.1519	1729.86	88.68	1729.86	95.1819
1731.79	91.241	1731.79	94.356	1731.79	88.9861	1731.79	95.1979
1733.72	91.3039	1733.72	94.4954	1733.72	89.281	1733.72	95.1109
1735.65	91.156	1735.65	94.4873	1735.65	89.1776	1735.65	95.2725
1737.58	91.3797	1737.58	94.5958	1737.58	89.342	1737.58	95.4561
1739.5	91.4688	1739.5	94.7172	1739.5	89.5646	1739.5	95.4672
1741.43	91.4784	1741.43	94.7834	1741.43	89.6407	1741.43	95.4987
1743.36	91.5619	1743.36	94.9006	1743.36	89.8036	1743.36	95.5289
1745.29	91.6286	1745.29	94.9848	1745.29	89.9311	1745.29	95.5536
1747.22	91.7483	1747.22	95.1286	1747.22	90.1812	1747.22	95.5448
1749.15	91.7877	1749.15	95.2008	1749.15	90.3445	1749.15	95.5092
1751.08	91.762	1751.08	95.2206	1751.08	90.3694	1751.08	95.5802
1753	91.7477	1753	95.2122	1753	90.2956	1753	95.705
1754.93	91.8996	1754.93	95.3238	1754.93	90.4515	1754.93	95.798
1756.86	91.9163	1756.86	95.3764	1756.86	90.5612	1756.86	95.751
1758.79	91.9664	1758.79	95.426	1758.79	90.6146	1758.79	95.7956
1760.72	92.0723	1760.72	95.4823	1760.72	90.7466	1760.72	95.7829
1762.65	92.0279	1762.65	95.4745	1762.65	90.7297	1762.65	95.7673
1764.58	92.067	1764.58	95.471	1764.58	90.6877	1764.58	95.8446
1766.5	92.1901	1766.5	95.5553	1766.5	90.8293	1766.5	95.8625
1768.43	92.2041	1768.43	95.5971	1768.43	90.9172	1768.43	95.7941
1770.36	92.3353	1770.36	95.7205	1770.36	91.128	1770.36	95.7635
1772.29	92.2961	1772.29	95.7207	1772.29	91.1998	1772.29	95.6447
1774.22	92.2234	1774.22	95.6567	1774.22	91.048	1774.22	95.749
1776.15	92.2929	1776.15	95.6482	1776.15	91.0379	1776.15	95.8474
1778.07	92.3686	1778.07	95.6946	1778.07	91.1043	1778.07	95.8883
1780	92.4246	1780	95.7399	1780	91.1985	1780	95.8447
1781.93	92.4327	1781.93	95.7591	1781.93	91.2018	1781.93	95.8627
1783.86	92.4982	1783.86	95.7846	1783.86	91.2483	1783.86	95.8765
1785.79	92.5073	1785.79	95.791	1785.79	91.2742	1785.79	95.8449
1787.72	92.5645	1787.72	95.808	1787.72	91.3239	1787.72	95.8506
1789.64	92.6859	1789.64	95.9123	1789.64	91.5249	1789.64	95.8381
1791.57	92.7149	1791.57	95.9916	1791.57	91.7059	1791.57	95.7232
1793.5	92.5924	1793.5	95.9757	1793.5	91.6416	1793.5	95.7249
1795.43	92.6204	1795.43	95.9841	1795.43	91.6436	1795.43	95.8054
1797.36	92.6764	1797.36	96.0195	1797.36	91.727	1797.36	95.8326
1799.29	92.7085	1799.29	96.0419	1799.29	91.8178	1799.29	95.7894
1801.22	92.6702	1801.22	96.0407	1801.22	91.8273	1801.22	95.7464
1803.14	92.6607	1803.14	96.0253	1803.14	91.7646	1803.14	95.7663
1805.07	92.7038	1805.07	96.0596	1805.07	91.7662	1805.07	95.7887
1807	92.7495	1807	96.0905	1807	91.8044	1807	95.8026
1808.93	92.7926	1808.93	96.135	1808.93	91.8921	1808.93	95.8352
1810.86	92.7937	1810.86	96.1282	1810.86	91.9346	1810.86	95.8644
1812.79	92.7736	1812.79	96.1028	1812.79	91.9046	1812.79	95.9436
1814.72	92.8047	1814.72	96.1062	1814.72	91.913	1814.72	96.0046
1816.64	92.8171	1816.64	96.139	1816.64	91.9602	1816.64	96.0102
1818.57	92.8088	1818.57	96.1478	1818.57	91.9618	1818.57	96.0187
1820.5	92.8108	1820.5	96.1668	1820.5	91.9805	1820.5	96.0504
1822.43	92.8434	1822.43	96.1921	1822.43	92.0355	1822.43	96.061
1824.36	92.8547	1824.36	96.2262	1824.36	92.1237	1824.36	96.0273
1826.29	92.8136	1826.29	96.1991	1826.29	92.0826	1826.29	96.009
1828.21	92.9168	1828.21	96.2803	1828.21	92.205	1828.21	96.0009
1830.14	92.8605	1830.14	96.2628	1830.14	92.217	1830.14	95.9171
1832.07	92.8088	1832.07	96.2171	1832.07	92.0965	1832.07	96.0142
1834	92.873	1834	96.2212	1834	92.1159	1834	96.0848
1835.93	92.8992	1835.93	96.232	1835.93	92.1655	1835.93	96.0961
1837.86	92.9014	1837.86	96.2168	1837.86	92.1673	1837.86	96.0902
1839.79	92.9058	1839.79	96.223	1839.79	92.1584	1839.79	96.1007
1841.71	92.9879	1841.71	96.2845	1841.71	92.263	1841.71	96.0647
1843.64	92.9842	1843.64	96.335	1843.64	92.3572	1843.64	95.9553
1845.57	92.8588	1845.57	96.2667	1845.57	92.2315	1845.57	95.9254
1847.5	92.8777	1847.5	96.259	1847.5	92.1979	1847.5	96.0177
1849.43	92.8758	1849.43	96.2278	1849.43	92.1738	1849.43	96.065
1851.36	92.8895	1851.36	96.2266	1851.36	92.1815	1851.36	96.0904
1853.29	92.8967	1853.29	96.2253	1853.29	92.198	1853.29	96.0555
1855.21	92.908	1855.21	96.2409	1855.21	92.2144	1855.21	96.0236
1857.14	92.923	1857.14	96.2413	1857.14	92.2266	1857.14	95.9679
1859.07	92.9421	1859.07	96.2411	1859.07	92.2309	1859.07	95.9266
1861	92.9534	1861	96.2192	1861	92.2117	1861	95.8991
1862.93	92.9641	1862.93	96.2177	1862.93	92.2042	1862.93	95.9216
1864.86	92.9985	1864.86	96.2409	1864.86	92.2524	1864.86	95.9117
1866.79	93.0598	1866.79	96.317	1866.79	92.3895	1866.79	95.8441
1868.71	93.0039	1868.71	96.2992	1868.71	92.4082	1868.71	95.7437
1870.64	92.8972	1870.64	96.2233	1870.64	92.2593	1870.64	95.8016
1872.57	92.916	1872.57	96.1944	1872.57	92.2148	1872.57	95.8814
1874.5	92.9305	1874.5	96.1931	1874.5	92.2187	1874.5	95.9121
1876.43	92.9346	1876.43	96.1838	1876.43	92.2176	1876.43	95.9188
1878.36	92.9411	1878.36	96.1885	1878.36	92.2117	1878.36	95.9337
1880.29	92.9518	1880.29	96.1839	1880.29	92.196	1880.29	95.9399
1882.21	92.9658	1882.21	96.189	1882.21	92.1922	1882.21	95.9526
1884.14	92.9801	1884.14	96.174	1884.14	92.1973	1884.14	95.9598
1886.07	92.9949	1886.07	96.1682	1886.07	92.2037	1886.07	96.0005
1888	93.0386	1888	96.1845	1888	92.269	1888	96.0134
1889.93	92.998	1889.93	96.1764	1889.93	92.2701	1889.93	96.0013
1891.86	92.9782	1891.86	96.1518	1891.86	92.2075	1891.86	96.0368
1893.78	93.0048	1893.78	96.1785	1893.78	92.2417	1893.78	96.0421
1895.71	92.9771	1895.71	96.156	1895.71	92.2274	1895.71	96.012
1897.64	92.962	1897.64	96.1342	1897.64	92.1936	1897.64	96.0389
1899.57	92.9636	1899.57	96.1132	1899.57	92.1778	1899.57	96.0549
1901.5	92.9638	1901.5	96.1104	1901.5	92.1786	1901.5	96.0633
1903.43	92.9628	1903.43	96.1042	1903.43	92.1804	1903.43	96.0523
1905.36	92.9741	1905.36	96.1194	1905.36	92.193	1905.36	96.0363
1907.28	92.997	1907.28	96.1235	1907.28	92.2222	1907.28	95.9838
1909.21	93.0001	1909.21	96.1178	1909.21	92.2388	1909.21	95.9237
1911.14	92.9844	1911.14	96.0754	1911.14	92.194	1911.14	95.9044
1913.07	92.9945	1913.07	96.0607	1913.07	92.1737	1913.07	95.9297
1915	93.0208	1915	96.0636	1915	92.1946	1915	95.9457
1916.93	93.0441	1916.93	96.1027	1916.93	92.2614	1916.93	95.9341
1918.86	92.9764	1918.86	96.0742	1918.86	92.2084	1918.86	95.9039
1920.78	93.001	1920.78	96.0891	1920.78	92.2162	1920.78	95.9355
1922.71	93.0021	1922.71	96.0816	1922.71	92.2505	1922.71	95.9012
1924.64	92.9616	1924.64	96.0368	1924.64	92.1898	1924.64	95.9312
1926.57	92.9689	1926.57	96.0182	1926.57	92.1736	1926.57	95.9609
1928.5	92.9683	1928.5	96.0274	1928.5	92.1795	1928.5	95.9582
1930.43	92.9736	1930.43	96.0305	1930.43	92.1837	1930.43	95.9309
1932.35	92.9732	1932.35	96.0401	1932.35	92.1825	1932.35	95.8968
1934.28	92.9708	1934.28	96.024	1934.28	92.1677	1934.28	95.8435
1936.21	92.9694	1936.21	96.0092	1936.21	92.1587	1936.21	95.8246
1938.14	92.9689	1938.14	95.9849	1938.14	92.1575	1938.14	95.8333
1940.07	93.0022	1940.07	96.0061	1940.07	92.2042	1940.07	95.8463
1942	93.0096	1942	96.0258	1942	92.2572	1942	95.7756
1943.92	92.9704	1943.92	96.0139	1943.92	92.2036	1943.92	95.7477
1945.85	92.984	1945.85	96.0036	1945.85	92.1769	1945.85	95.7643
1947.78	92.9826	1947.78	95.9837	1947.78	92.1619	1947.78	95.7914
1949.71	92.9881	1949.71	95.953	1949.71	92.1463	1949.71	95.8321
1951.64	92.9863	1951.64	95.9426	1951.64	92.1397	1951.64	95.8683
1953.57	92.9872	1953.57	95.9416	1953.57	92.1413	1953.57	95.8862
1955.5	92.9709	1955.5	95.9526	1955.5	92.1358	1955.5	95.9034
1957.42	92.96	1957.42	95.9535	1957.42	92.1244	1957.42	95.9183
1959.35	92.9508	1959.35	95.9511	1959.35	92.1263	1959.35	95.93
1961.28	92.946	1961.28	95.9254	1961.28	92.1325	1961.28	95.9305
1963.21	92.9434	1963.21	95.9076	1963.21	92.1369	1963.21	95.9403
1965.14	92.9652	1965.14	95.9129	1965.14	92.166	1965.14	95.9316
1967.07	92.9588	1967.07	95.9306	1967.07	92.1739	1967.07	95.9178
1969	92.9508	1969	95.9199	1969	92.1333	1969	95.9356
1970.92	92.9694	1970.92	95.9231	1970.92	92.1249	1970.92	95.9581
1972.85	92.9838	1972.85	95.9032	1972.85	92.1232	1972.85	95.9508
1974.78	92.9925	1974.78	95.881	1974.78	92.126	1974.78	95.9502
1976.71	92.9926	1976.71	95.8579	1976.71	92.1272	1976.71	95.946
1978.64	92.9842	1978.64	95.8665	1978.64	92.1272	1978.64	95.954
1980.57	92.9742	1980.57	95.8736	1980.57	92.1215	1980.57	95.9527
1982.49	92.9574	1982.49	95.8874	1982.49	92.1226	1982.49	95.9559
1984.42	92.9406	1984.42	95.8725	1984.42	92.1207	1984.42	95.9465
1986.35	92.9369	1986.35	95.8574	1986.35	92.1276	1986.35	95.9347
1988.28	92.933	1988.28	95.8334	1988.28	92.1301	1988.28	95.9142
1990.21	92.947	1990.21	95.8472	1990.21	92.1532	1990.21	95.9109
1992.14	92.939	1992.14	95.8516	1992.14	92.1575	1992.14	95.8907
1994.07	92.9293	1994.07	95.8448	1994.07	92.1137	1994.07	95.9198
1995.99	92.9625	1995.99	95.838	1995.99	92.1076	1995.99	95.9385
1997.92	92.9812	1997.92	95.8243	1997.92	92.1116	1997.92	95.9351
1999.85	92.9941	1999.85	95.7913	1999.85	92.1069	1999.85	95.9257
2001.78	92.9968	2001.78	95.7779	2001.78	92.0968	2001.78	95.9275
2003.71	92.9981	2003.71	95.7765	2003.71	92.0938	2003.71	95.9235
2005.64	92.9856	2005.64	95.792	2005.64	92.0899	2005.64	95.927
2007.57	92.9729	2007.57	95.79	2007.57	92.0862	2007.57	95.9219
2009.49	92.9484	2009.49	95.7773	2009.49	92.0807	2009.49	95.9243
2011.42	92.9348	2011.42	95.7484	2011.42	92.0778	2011.42	95.9171
2013.35	92.9292	2013.35	95.7352	2013.35	92.0755	2013.35	95.9146
2015.28	92.9417	2015.28	95.7366	2015.28	92.0912	2015.28	95.8999
2017.21	92.9335	2017.21	95.7469	2017.21	92.0882	2017.21	95.8903
2019.14	92.9381	2019.14	95.7367	2019.14	92.054	2019.14	95.9009
2021.07	92.96	2021.07	95.7298	2021.07	92.0358	2021.07	95.912
2022.99	92.9778	2022.99	95.7049	2022.99	92.0336	2022.99	95.9011
2024.92	92.9904	2024.92	95.6893	2024.92	92.0321	2024.92	95.8957
2026.85	93.0053	2026.85	95.675	2026.85	92.0238	2026.85	95.8842
2028.78	93.0013	2028.78	95.6806	2028.78	92.0141	2028.78	95.8826
2030.71	92.9988	2030.71	95.683	2030.71	92.0085	2030.71	95.8839
2032.64	92.9876	2032.64	95.6862	2032.64	91.999	2032.64	95.8886
2034.56	92.9757	2034.56	95.6689	2034.56	91.9896	2034.56	95.8798
2036.49	92.9635	2036.49	95.6565	2036.49	91.9834	2036.49	95.8776
2038.42	92.9596	2038.42	95.6425	2038.42	91.9858	2038.42	95.8718
2040.35	92.9567	2040.35	95.6474	2040.35	91.9878	2040.35	95.8671
2042.28	92.9615	2042.28	95.6432	2042.28	91.9741	2042.28	95.866
2044.21	92.9736	2044.21	95.6464	2044.21	91.9642	2044.21	95.88
2046.13	92.9926	2046.13	95.6381	2046.13	91.9614	2046.13	95.879
2048.06	93.0071	2048.06	95.629	2048.06	91.9607	2048.06	95.8801
2049.99	93.0206	2049.99	95.6124	2049.99	91.9557	2049.99	95.8713
2051.92	93.0249	2051.92	95.6145	2051.92	91.9528	2051.92	95.868
2053.85	93.0319	2053.85	95.6142	2053.85	91.9489	2053.85	95.8654
2055.78	93.0361	2055.78	95.622	2055.78	91.9412	2055.78	95.8753
2057.71	93.0395	2057.71	95.6147	2057.71	91.9351	2057.71	95.8765
2059.64	93.0365	2059.64	95.6122	2059.64	91.9305	2059.64	95.8817
2061.56	93.035	2061.56	95.6023	2061.56	91.9244	2061.56	95.8784
2063.49	93.0343	2063.49	95.6082	2063.49	91.9311	2063.49	95.8749
2065.42	93.0309	2065.42	95.6043	2065.42	91.9306	2065.42	95.8662
2067.35	93.0316	2067.35	95.6064	2067.35	91.9206	2067.35	95.8831
2069.28	93.0443	2069.28	95.6024	2069.28	91.9225	2069.28	95.8872
2071.21	93.0522	2071.21	95.6029	2071.21	91.9215	2071.21	95.8918
2073.14	93.0669	2073.14	95.5943	2073.14	91.9214	2073.14	95.8837
2075.06	93.0751	2075.06	95.5941	2075.06	91.9151	2075.06	95.8842
2076.99	93.0856	2076.99	95.5929	2076.99	91.9062	2076.99	95.8874
2078.92	93.0889	2078.92	95.6015	2078.92	91.8943	2078.92	95.8999
2080.85	93.0981	2080.85	95.5956	2080.85	91.8922	2080.85	95.9086
2082.78	93.1012	2082.78	95.5947	2082.78	91.8933	2082.78	95.9245
2084.7	93.106	2084.7	95.5887	2084.7	91.8964	2084.7	95.9279
2086.63	93.1041	2086.63	95.5929	2086.63	91.8977	2086.63	95.9296
2088.56	93.1118	2088.56	95.5952	2088.56	91.8986	2088.56	95.9232
2090.49	93.1145	2090.49	95.6008	2090.49	91.8941	2090.49	95.9294
2092.42	93.1179	2092.42	95.5938	2092.42	91.8854	2092.42	95.9331
2094.35	93.1237	2094.35	95.5965	2094.35	91.8763	2094.35	95.9449
2096.28	93.1346	2096.28	95.5937	2096.28	91.8692	2096.28	95.95
2098.2	93.139	2098.2	95.6016	2098.2	91.8648	2098.2	95.9587
2100.13	93.147	2100.13	95.6038	2100.13	91.8591	2100.13	95.9602
2102.06	93.1523	2102.06	95.61	2102.06	91.8586	2102.06	95.9665
2103.99	93.1622	2103.99	95.605	2103.99	91.8665	2103.99	95.9642
2105.92	93.1671	2105.92	95.6067	2105.92	91.876	2105.92	95.9699
2107.85	93.1733	2107.85	95.6008	2107.85	91.8872	2107.85	95.9752
2109.78	93.1792	2109.78	95.6074	2109.78	91.8969	2109.78	95.9896
2111.7	93.1954	2111.7	95.6094	2111.7	91.9055	2111.7	95.9956
2113.63	93.2048	2113.63	95.6236	2113.63	91.9099	2113.63	96.0015
2115.56	93.2134	2115.56	95.6233	2115.56	91.9173	2115.56	95.9988
2117.49	93.222	2117.49	95.6227	2117.49	91.9237	2117.49	96.0084
2119.42	93.2342	2119.42	95.6161	2119.42	91.9295	2119.42	96.01
2121.35	93.2375	2121.35	95.6229	2121.35	91.9318	2121.35	96.0193
2123.28	93.2482	2123.28	95.6264	2123.28	91.937	2123.28	96.0252
2125.2	93.2534	2125.2	95.6378	2125.2	91.943	2125.2	96.0382
2127.13	93.2622	2127.13	95.6383	2127.13	91.95	2127.13	96.0423
2129.06	93.2634	2129.06	95.6423	2129.06	91.9575	2129.06	96.0496
2130.99	93.2671	2130.99	95.6348	2130.99	91.9631	2130.99	96.0474
2132.92	93.2722	2132.92	95.638	2132.92	91.9701	2132.92	96.0518
2134.85	93.2833	2134.85	95.6383	2134.85	91.9817	2134.85	96.0504
2136.78	93.2852	2136.78	95.6497	2136.78	91.9835	2136.78	96.0612
2138.7	93.2986	2138.7	95.6525	2138.7	91.9782	2138.7	96.0697
2140.63	93.3117	2140.63	95.6571	2140.63	91.9806	2140.63	96.0817
2142.56	93.3285	2142.56	95.6541	2142.56	91.989	2142.56	96.0804
2144.49	93.3356	2144.49	95.6592	2144.49	91.9951	2144.49	96.0808
2146.42	93.3463	2146.42	95.6576	2146.42	92.0044	2146.42	96.0777
2148.35	93.3544	2148.35	95.6691	2148.35	92.0119	2148.35	96.0877
2150.27	93.3625	2150.27	95.6734	2150.27	92.0226	2150.27	96.0931
2152.2	93.362	2152.2	95.6839	2152.2	92.0261	2152.2	96.1067
2154.13	93.3635	2154.13	95.6831	2154.13	92.0295	2154.13	96.1116
2156.06	93.3624	2156.06	95.6853	2156.06	92.0286	2156.06	96.1151
2157.99	93.3743	2157.99	95.6829	2157.99	92.0314	2157.99	96.1078
2159.92	93.3842	2159.92	95.6921	2159.92	92.0356	2159.92	96.1076
2161.84	93.3881	2161.84	95.6956	2161.84	92.0396	2161.84	96.1057
2163.77	93.3888	2163.77	95.7036	2163.77	92.0447	2163.77	96.1158
2165.7	93.4032	2165.7	95.7031	2165.7	92.0583	2165.7	96.1212
2167.63	93.4141	2167.63	95.7075	2167.63	92.0655	2167.63	96.1281
2169.56	93.4315	2169.56	95.7053	2169.56	92.0728	2169.56	96.1224
2171.49	93.4427	2171.49	95.7117	2171.49	92.0752	2171.49	96.1238
2173.42	93.4579	2173.42	95.7116	2173.42	92.0747	2173.42	96.1228
2175.34	93.4636	2175.34	95.718	2175.34	92.0695	2175.34	96.134
2177.27	93.4658	2177.27	95.7181	2177.27	92.0683	2177.27	96.1426
2179.2	93.462	2179.2	95.7287	2179.2	92.0687	2179.2	96.1551
2181.13	93.4625	2181.13	95.7277	2181.13	92.0738	2181.13	96.1563
2183.06	93.4607	2183.06	95.7315	2183.06	92.0874	2183.06	96.1583
2184.99	93.469	2184.99	95.7313	2184.99	92.1038	2184.99	96.1513
2186.92	93.4764	2186.92	95.7396	2186.92	92.1131	2186.92	96.1557
2188.84	93.4864	2188.84	95.7389	2188.84	92.1214	2188.84	96.1626
2190.77	93.491	2190.77	95.7489	2190.77	92.1219	2190.77	96.1816
2192.7	93.5035	2192.7	95.7528	2192.7	92.1197	2192.7	96.194
2194.63	93.5147	2194.63	95.7576	2194.63	92.113	2194.63	96.2034
2196.56	93.5302	2196.56	95.7526	2196.56	92.1171	2196.56	96.2
2198.49	93.5383	2198.49	95.7562	2198.49	92.1177	2198.49	96.2039
2200.41	93.5502	2200.41	95.7567	2200.41	92.1254	2200.41	96.2031
2202.34	93.5544	2202.34	95.769	2202.34	92.1374	2202.34	96.2088
2204.27	93.5582	2204.27	95.7746	2204.27	92.1615	2204.27	96.2144
2206.2	93.5591	2206.2	95.7857	2206.2	92.1771	2206.2	96.2244
2208.13	93.5636	2208.13	95.7803	2208.13	92.1784	2208.13	96.2193
2210.06	93.5625	2210.06	95.7752	2210.06	92.1736	2210.06	96.2187
2211.99	93.571	2211.99	95.7671	2211.99	92.1636	2211.99	96.2116
2213.91	93.5755	2213.91	95.7774	2213.91	92.1531	2213.91	96.2114
2215.84	93.5826	2215.84	95.7853	2215.84	92.1488	2215.84	96.2079
2217.77	93.586	2217.77	95.7994	2217.77	92.1543	2217.77	96.2135
2219.7	93.5955	2219.7	95.7969	2219.7	92.1681	2219.7	96.2129
2221.63	93.6018	2221.63	95.7937	2221.63	92.1807	2221.63	96.212
2223.56	93.616	2223.56	95.7813	2223.56	92.1954	2223.56	96.2036
2225.49	93.6206	2225.49	95.7859	2225.49	92.1991	2225.49	96.2095
2227.41	93.6258	2227.41	95.7879	2227.41	92.2009	2227.41	96.2171
2229.34	93.6282	2229.34	95.799	2229.34	92.1861	2229.34	96.2334
2231.27	93.6363	2231.27	95.8039	2231.27	92.1714	2231.27	96.2447
2233.2	93.6373	2233.2	95.805	2233.2	92.1636	2233.2	96.2629
2235.13	93.6393	2235.13	95.7953	2235.13	92.1696	2235.13	96.2667
2237.06	93.6395	2237.06	95.796	2237.06	92.1729	2237.06	96.2679
2238.99	93.6498	2238.99	95.7964	2238.99	92.1854	2238.99	96.2621
2240.91	93.6553	2240.91	95.8121	2240.91	92.1959	2240.91	96.2598
2242.84	93.6613	2242.84	95.823	2242.84	92.207	2242.84	96.2563
2244.77	93.6644	2244.77	95.8309	2244.77	92.2145	2244.77	96.2643
2246.7	93.6748	2246.7	95.822	2246.7	92.2157	2246.7	96.2655
2248.63	93.6805	2248.63	95.8217	2248.63	92.2098	2248.63	96.2711
2250.56	93.691	2250.56	95.8162	2250.56	92.2021	2250.56	96.2733
2252.49	93.6955	2252.49	95.8263	2252.49	92.1964	2252.49	96.2851
2254.41	93.701	2254.41	95.8347	2254.41	92.198	2254.41	96.2918
2256.34	93.702	2256.34	95.8477	2256.34	92.2112	2256.34	96.304
2258.27	93.7096	2258.27	95.8418	2258.27	92.232	2258.27	96.3111
2260.2	93.7146	2260.2	95.8384	2260.2	92.2438	2260.2	96.3209
2262.13	93.7246	2262.13	95.8307	2262.13	92.2531	2262.13	96.3212
2264.06	93.7246	2264.06	95.8381	2264.06	92.2544	2264.06	96.3248
2265.98	93.7313	2265.98	95.8441	2265.98	92.2551	2265.98	96.3216
2267.91	93.7363	2267.91	95.8566	2267.91	92.2402	2267.91	96.3304
2269.84	93.7468	2269.84	95.8536	2269.84	92.2332	2269.84	96.3357
2271.77	93.749	2271.77	95.8524	2271.77	92.228	2271.77	96.348
2273.7	93.7551	2273.7	95.8432	2273.7	92.2377	2273.7	96.3534
2275.63	93.7547	2275.63	95.8448	2275.63	92.2433	2275.63	96.361
2277.55	93.7593	2277.55	95.8476	2277.55	92.2555	2277.55	96.3585
2279.48	93.7639	2279.48	95.856	2279.48	92.2638	2279.48	96.3581
2281.41	93.7702	2281.41	95.8501	2281.41	92.2632	2281.41	96.347
2283.34	93.77	2283.34	95.8519	2283.34	92.2604	2283.34	96.3478
2285.27	93.7765	2285.27	95.8473	2285.27	92.2531	2285.27	96.3492
2287.2	93.7781	2287.2	95.8546	2287.2	92.2445	2287.2	96.3606
2289.13	93.7886	2289.13	95.8575	2289.13	92.2343	2289.13	96.3685
2291.05	93.7887	2291.05	95.8689	2291.05	92.2304	2291.05	96.3804
2292.98	93.7936	2292.98	95.8676	2292.98	92.2421	2292.98	96.3829
2294.91	93.7997	2294.91	95.875	2294.91	92.2536	2294.91	96.3928
2296.84	93.8118	2296.84	95.8756	2296.84	92.2633	2296.84	96.3993
2298.77	93.8092	2298.77	95.8815	2298.77	92.2676	2298.77	96.4224
2300.7	93.8127	2300.7	95.8843	2300.7	92.2714	2300.7	96.4404
2302.62	93.8199	2302.62	95.8987	2302.62	92.2637	2302.62	96.459
2304.55	93.8367	2304.55	95.9003	2304.55	92.2631	2304.55	96.4703
2306.48	93.845	2306.48	95.9101	2306.48	92.2576	2306.48	96.4851
2308.41	93.8593	2308.41	95.9104	2308.41	92.2556	2308.41	96.491
2310.34	93.8617	2310.34	95.919	2310.34	92.2535	2310.34	96.5049
2312.27	93.8611	2312.27	95.9195	2312.27	92.2677	2312.27	96.5026
2314.2	93.8513	2314.2	95.9289	2314.2	92.2829	2314.2	96.5173
2316.12	93.8745	2316.12	95.9324	2316.12	92.301	2316.12	96.546
2318.05	93.894	2318.05	95.9604	2318.05	92.3105	2318.05	96.5914
2319.98	93.9032	2319.98	95.9613	2319.98	92.3055	2319.98	96.6217
2321.91	93.8959	2321.91	95.973	2321.91	92.2852	2321.91	96.6541
2323.84	93.8938	2323.84	95.9711	2323.84	92.2721	2323.84	96.6545
2325.77	93.9068	2325.77	95.9977	2325.77	92.2788	2325.77	96.6857
2327.7	93.9406	2327.7	96.0049	2327.7	92.2914	2327.7	96.7205
2329.62	93.9359	2329.62	96.0157	2329.62	92.2788	2329.62	96.7561
2331.55	93.9192	2331.55	95.9878	2331.55	92.2674	2331.55	96.7418
2333.48	93.9069	2333.48	95.9881	2333.48	92.2689	2333.48	96.7404
2335.41	93.9278	2335.41	95.9896	2335.41	92.2722	2335.41	96.7404
2337.34	93.9309	2337.34	96.0156	2337.34	92.2653	2337.34	96.7667
2339.27	93.959	2339.27	96.0102	2339.27	92.2748	2339.27	96.7684
2341.2	93.9493	2341.2	96.0227	2341.2	92.2601	2341.2	96.7978
2343.12	93.9165	2343.12	96.0031	2343.12	92.2562	2343.12	96.7871
2345.05	93.8266	2345.05	95.9673	2345.05	92.1975	2345.05	96.738
2346.98	93.7783	2346.98	95.9115	2346.98	92.1656	2346.98	96.6322
2348.91	93.9106	2348.91	95.9717	2348.91	92.2745	2348.91	96.6597
2350.84	94.0628	2350.84	96.0313	2350.84	92.388	2350.84	96.7477
2352.77	94.0697	2352.77	96.0587	2352.77	92.3659	2352.77	96.8191
2354.7	94.0675	2354.7	96.0607	2354.7	92.3363	2354.7	96.8589
2356.62	94.0349	2356.62	96.0625	2356.62	92.2998	2356.62	96.9103
2358.55	94.0299	2358.55	96.0282	2358.55	92.2778	2358.55	96.895
2360.48	93.9842	2360.48	96.0245	2360.48	92.2399	2360.48	96.8782
2362.41	93.9899	2362.41	96.0016	2362.41	92.2324	2362.41	96.8418
2364.34	93.9481	2364.34	96.004	2364.34	92.2183	2364.34	96.8336
2366.27	93.9163	2366.27	95.974	2366.27	92.2202	2366.27	96.7974
2368.2	93.868	2368.2	95.9651	2368.2	92.1949	2368.2	96.76
2370.12	93.8523	2370.12	95.9218	2370.12	92.2011	2370.12	96.69
2372.05	93.8252	2372.05	95.9018	2372.05	92.1807	2372.05	96.6373
2373.98	93.8239	2373.98	95.8743	2373.98	92.1672	2373.98	96.5805
2375.91	93.814	2375.91	95.8604	2375.91	92.1508	2375.91	96.5409
2377.84	93.8172	2377.84	95.8426	2377.84	92.1541	2377.84	96.5036
2379.76	93.814	2379.76	95.8314	2379.76	92.1586	2379.76	96.4843
2381.69	93.827	2381.69	95.8084	2381.69	92.1677	2381.69	96.4699
2383.62	93.8403	2383.62	95.8018	2383.62	92.1702	2383.62	96.4647
2385.55	93.8601	2385.55	95.7976	2385.55	92.1754	2385.55	96.4505
2387.48	93.8661	2387.48	95.8016	2387.48	92.1752	2387.48	96.4431
2389.41	93.8736	2389.41	95.7964	2389.41	92.1754	2389.41	96.4295
2391.34	93.8708	2391.34	95.7978	2391.34	92.1696	2391.34	96.4266
2393.26	93.8736	2393.26	95.7918	2393.26	92.1623	2393.26	96.4273
2395.19	93.8694	2395.19	95.7916	2395.19	92.1564	2395.19	96.4427
2397.12	93.8715	2397.12	95.7842	2397.12	92.1604	2397.12	96.4555
2399.05	93.8698	2399.05	95.783	2399.05	92.1604	2399.05	96.4705
2400.98	93.8754	2400.98	95.7819	2400.98	92.1685	2400.98	96.4728
2402.91	93.8711	2402.91	95.7878	2402.91	92.1656	2402.91	96.4806
2404.84	93.8708	2404.84	95.7872	2404.84	92.1686	2404.84	96.488
2406.76	93.8665	2406.76	95.7858	2406.76	92.1667	2406.76	96.5036
2408.69	93.8688	2408.69	95.7791	2408.69	92.1666	2408.69	96.5092
2410.62	93.867	2410.62	95.7801	2410.62	92.1534	2410.62	96.5154
2412.55	93.8702	2412.55	95.7784	2412.55	92.1556	2412.55	96.5112
2414.48	93.8671	2414.48	95.7829	2414.48	92.1572	2414.48	96.5124
2416.41	93.8772	2416.41	95.7766	2416.41	92.1601	2416.41	96.5098
2418.34	93.8776	2418.34	95.7765	2418.34	92.1656	2418.34	96.5128
2420.26	93.883	2420.26	95.7711	2420.26	92.1733	2420.26	96.5116
2422.19	93.8838	2422.19	95.7687	2422.19	92.1748	2422.19	96.5197
2424.12	93.8855	2424.12	95.7615	2424.12	92.1698	2424.12	96.5169
2426.05	93.8817	2426.05	95.7641	2426.05	92.1616	2426.05	96.5162
2427.98	93.8848	2427.98	95.7596	2427.98	92.1599	2427.98	96.5034
2429.91	93.8805	2429.91	95.7651	2429.91	92.1499	2429.91	96.4953
2431.84	93.8814	2431.84	95.7606	2431.84	92.1497	2431.84	96.4825
2433.76	93.875	2433.76	95.7587	2433.76	92.1494	2433.76	96.4797
2435.69	93.8762	2435.69	95.753	2435.69	92.1574	2435.69	96.4812
2437.62	93.8713	2437.62	95.7519	2437.62	92.1585	2437.62	96.4912
2439.55	93.8715	2439.55	95.749	2439.55	92.1632	2439.55	96.4892
2441.48	93.8633	2441.48	95.7549	2441.48	92.1556	2441.48	96.4907
2443.41	93.8613	2443.41	95.7534	2443.41	92.1547	2443.41	96.4914
2445.33	93.8543	2445.33	95.748	2445.33	92.143	2445.33	96.4991
2447.26	93.8592	2447.26	95.7355	2447.26	92.1319	2447.26	96.5
2449.19	93.8602	2449.19	95.7354	2449.19	92.1249	2449.19	96.5016
2451.12	93.8621	2451.12	95.7302	2451.12	92.1185	2451.12	96.4964
2453.05	93.8577	2453.05	95.7319	2453.05	92.1115	2453.05	96.4908
2454.98	93.861	2454.98	95.7224	2454.98	92.1081	2454.98	96.4738
2456.91	93.8565	2456.91	95.7167	2456.91	92.1071	2456.91	96.4664
2458.83	93.8559	2458.83	95.7059	2458.83	92.1035	2458.83	96.4639
2460.76	93.8503	2460.76	95.7045	2460.76	92.0917	2460.76	96.4718
2462.69	93.846	2462.69	95.6963	2462.69	92.0877	2462.69	96.4744
2464.62	93.8358	2464.62	95.6991	2464.62	92.0796	2464.62	96.4815
2466.55	93.8346	2466.55	95.6968	2466.55	92.0784	2466.55	96.4793
2468.48	93.8365	2468.48	95.6977	2468.48	92.0704	2468.48	96.4788
2470.41	93.8482	2470.41	95.6894	2470.41	92.0782	2470.41	96.4663
2472.33	93.8527	2472.33	95.6876	2472.33	92.0833	2472.33	96.4587
2474.26	93.8594	2474.26	95.6841	2474.26	92.1008	2474.26	96.4482
2476.19	93.8563	2476.19	95.6899	2476.19	92.1057	2476.19	96.4455
2478.12	93.8612	2478.12	95.6885	2478.12	92.1062	2478.12	96.4458
2480.05	93.8644	2480.05	95.6873	2480.05	92.1035	2480.05	96.4578
2481.98	93.8734	2481.98	95.6763	2481.98	92.1038	2481.98	96.4566
2483.9	93.873	2483.9	95.6757	2483.9	92.1013	2483.9	96.4643
2485.83	93.8725	2485.83	95.6711	2485.83	92.1015	2485.83	96.4761
2487.76	93.8687	2487.76	95.6779	2487.76	92.1012	2487.76	96.5006
2489.69	93.8689	2489.69	95.6742	2489.69	92.1046	2489.69	96.518
2491.62	93.8578	2491.62	95.6762	2491.62	92.1008	2491.62	96.534
2493.55	93.8575	2493.55	95.6696	2493.55	92.1058	2493.55	96.5353
2495.47	93.8536	2495.47	95.665	2495.47	92.1077	2495.47	96.5334
2497.4	93.8545	2497.4	95.6569	2497.4	92.1126	2497.4	96.521
2499.33	93.8497	2499.33	95.6573	2499.33	92.1017	2499.33	96.5192
2501.26	93.8509	2501.26	95.6536	2501.26	92.0998	2501.26	96.5173
2503.19	93.847	2503.19	95.6532	2503.19	92.0937	2503.19	96.5218
2505.12	93.8479	2505.12	95.6465	2505.12	92.1021	2505.12	96.5243
2507.05	93.84	2507.05	95.6407	2507.05	92.0943	2507.05	96.5258
2508.97	93.8421	2508.97	95.632	2508.97	92.0885	2508.97	96.5118
2510.9	93.8346	2510.9	95.6363	2510.9	92.0835	2510.9	96.5039
2512.83	93.8316	2512.83	95.6328	2512.83	92.0762	2512.83	96.4968
2514.76	93.8269	2514.76	95.6342	2514.76	92.0655	2514.76	96.5055
2516.69	93.8286	2516.69	95.622	2516.69	92.0583	2516.69	96.5136
2518.62	93.8185	2518.62	95.6131	2518.62	92.0503	2518.62	96.5302
2520.55	93.8169	2520.55	95.6005	2520.55	92.0467	2520.55	96.5327
2522.47	93.8101	2522.47	95.6044	2522.47	92.0432	2522.47	96.5346
2524.4	93.8072	2524.4	95.6054	2524.4	92.0435	2524.4	96.5275
2526.33	93.7989	2526.33	95.6122	2526.33	92.0366	2526.33	96.5336
2528.26	93.7939	2528.26	95.6049	2528.26	92.0362	2528.26	96.5422
2530.19	93.7827	2530.19	95.5964	2530.19	92.0228	2530.19	96.5584
2532.12	93.7845	2532.12	95.5872	2532.12	92.0229	2532.12	96.5658
2534.05	93.781	2534.05	95.5851	2534.05	92.0122	2534.05	96.569
2535.97	93.7807	2535.97	95.5858	2535.97	92.0041	2535.97	96.5573
2537.9	93.7765	2537.9	95.5979	2537.9	91.9975	2537.9	96.5532
2539.83	93.7841	2539.83	95.5966	2539.83	92.0012	2539.83	96.5504
2541.76	93.7831	2541.76	95.5871	2541.76	91.9971	2541.76	96.5589
2543.69	93.7852	2543.69	95.5711	2543.69	91.9992	2543.69	96.5587
2545.62	93.7822	2545.62	95.5704	2545.62	91.9979	2545.62	96.5577
2547.55	93.7817	2547.55	95.5666	2547.55	91.9933	2547.55	96.5446
2549.47	93.7716	2549.47	95.5743	2549.47	91.9866	2549.47	96.5345
2551.4	93.7688	2551.4	95.57	2551.4	91.9767	2551.4	96.5225
2553.33	93.765	2553.33	95.5633	2553.33	91.9641	2553.33	96.5215
2555.26	93.7629	2555.26	95.5461	2555.26	91.9558	2555.26	96.5199
2557.19	93.7521	2557.19	95.5374	2557.19	91.942	2557.19	96.5297
2559.12	93.7517	2559.12	95.5313	2559.12	91.9431	2559.12	96.5285
2561.04	93.747	2561.04	95.5367	2561.04	91.9441	2561.04	96.5277
2562.97	93.7426	2562.97	95.5372	2562.97	91.9554	2562.97	96.5164
2564.9	93.7334	2564.9	95.5336	2564.9	91.9525	2564.9	96.5107
2566.83	93.7408	2566.83	95.5184	2566.83	91.9548	2566.83	96.5067
2568.76	93.7403	2568.76	95.5094	2568.76	91.946	2568.76	96.5117
2570.69	93.7447	2570.69	95.5011	2570.69	91.9369	2570.69	96.5052
2572.61	93.7422	2572.61	95.5054	2572.61	91.9223	2572.61	96.4969
2574.54	93.7411	2574.54	95.5004	2574.54	91.913	2574.54	96.4784
2576.47	93.7384	2576.47	95.4975	2576.47	91.9016	2576.47	96.467
2578.4	93.7403	2578.4	95.4837	2578.4	91.8961	2578.4	96.4552
2580.33	93.7326	2580.33	95.4778	2580.33	91.8937	2580.33	96.4599
2582.26	93.7277	2582.26	95.4714	2582.26	91.8935	2582.26	96.464
2584.19	93.7163	2584.19	95.4756	2584.19	91.8927	2584.19	96.4701
2586.11	93.7105	2586.11	95.4779	2586.11	91.8965	2586.11	96.4625
2588.04	93.7023	2588.04	95.4794	2588.04	91.8931	2588.04	96.452
2589.97	93.7033	2589.97	95.4696	2589.97	91.8918	2589.97	96.4346
2591.9	93.699	2591.9	95.4649	2591.9	91.8805	2591.9	96.4269
2593.83	93.7012	2593.83	95.4562	2593.83	91.8805	2593.83	96.4271
2595.76	93.7001	2595.76	95.4584	2595.76	91.8724	2595.76	96.4404
2597.69	93.7045	2597.69	95.4604	2597.69	91.8819	2597.69	96.4506
2599.61	93.7032	2599.61	95.4658	2599.61	91.8842	2599.61	96.4644
2601.54	93.7087	2601.54	95.4599	2601.54	91.8979	2601.54	96.468
2603.47	93.7094	2603.47	95.4533	2603.47	91.9077	2603.47	96.4702
2605.4	93.7177	2605.4	95.4444	2605.4	91.9122	2605.4	96.4707
2607.33	93.7206	2607.33	95.4451	2607.33	91.9082	2607.33	96.484
2609.26	93.723	2609.26	95.4435	2609.26	91.9062	2609.26	96.4888
2611.18	93.7178	2611.18	95.4454	2611.18	91.9017	2611.18	96.4924
2613.11	93.7223	2613.11	95.4393	2613.11	91.8957	2613.11	96.4852
2615.04	93.7161	2615.04	95.4391	2615.04	91.8882	2615.04	96.4851
2616.97	93.7172	2616.97	95.43	2616.97	91.8921	2616.97	96.4837
2618.9	93.716	2618.9	95.4262	2618.9	91.8936	2618.9	96.4907
2620.83	93.7198	2620.83	95.4215	2620.83	91.902	2620.83	96.4967
2622.76	93.7164	2622.76	95.4205	2622.76	91.8936	2622.76	96.5066
2624.68	93.7181	2624.68	95.4141	2624.68	91.8944	2624.68	96.506
2626.61	93.7138	2626.61	95.409	2626.61	91.8883	2626.61	96.5086
2628.54	93.7116	2628.54	95.3994	2628.54	91.8837	2628.54	96.5065
2630.47	93.705	2630.47	95.3958	2630.47	91.8719	2630.47	96.5071
2632.4	93.7074	2632.4	95.3873	2632.4	91.8653	2632.4	96.5043
2634.33	93.7001	2634.33	95.3843	2634.33	91.856	2634.33	96.5064
2636.26	93.6994	2636.26	95.3814	2636.26	91.8522	2636.26	96.5002
2638.18	93.6957	2638.18	95.3836	2638.18	91.8516	2638.18	96.4984
2640.11	93.7	2640.11	95.3738	2640.11	91.8543	2640.11	96.4888
2642.04	93.6947	2642.04	95.3689	2642.04	91.8514	2642.04	96.4843
2643.97	93.6938	2643.97	95.3558	2643.97	91.8515	2643.97	96.4752
2645.9	93.6896	2645.9	95.3548	2645.9	91.8452	2645.9	96.4721
2647.83	93.6889	2647.83	95.352	2647.83	91.8404	2647.83	96.4681
2649.76	93.6828	2649.76	95.3512	2649.76	91.8286	2649.76	96.4685
2651.68	93.6841	2651.68	95.3383	2651.68	91.8221	2651.68	96.4583
2653.61	93.6767	2653.61	95.329	2653.61	91.8124	2653.61	96.4547
2655.54	93.675	2655.54	95.3219	2655.54	91.8121	2655.54	96.4475
2657.47	93.6683	2657.47	95.3219	2657.47	91.8029	2657.47	96.4418
2659.4	93.6683	2659.4	95.3137	2659.4	91.8081	2659.4	96.4344
2661.33	93.6612	2661.33	95.3104	2661.33	91.8045	2661.33	96.4352
2663.25	93.6626	2663.25	95.3028	2663.25	91.7976	2663.25	96.4389
2665.18	93.6578	2665.18	95.3001	2665.18	91.7887	2665.18	96.4453
2667.11	93.6599	2667.11	95.2878	2667.11	91.7821	2667.11	96.4467
2669.04	93.6544	2669.04	95.2816	2669.04	91.7689	2669.04	96.4532
2670.97	93.6477	2670.97	95.2683	2670.97	91.7529	2670.97	96.4567
2672.9	93.6379	2672.9	95.2635	2672.9	91.7397	2672.9	96.468
2674.82	93.6377	2674.82	95.2555	2674.82	91.7317	2674.82	96.4695
2676.75	93.6254	2676.75	95.248	2676.75	91.714	2676.75	96.4678
2678.68	93.6188	2678.68	95.2334	2678.68	91.7104	2678.68	96.4594
2680.61	93.6112	2680.61	95.2289	2680.61	91.6981	2680.61	96.4588
2682.54	93.6105	2682.54	95.2228	2682.54	91.6961	2682.54	96.4557
2684.47	93.5984	2684.47	95.2156	2684.47	91.6894	2684.47	96.4532
2686.4	93.5936	2686.4	95.2049	2686.4	91.6877	2686.4	96.4471
2688.32	93.5884	2688.32	95.2003	2688.32	91.6734	2688.32	96.4467
2690.25	93.5919	2690.25	95.1911	2690.25	91.6639	2690.25	96.4446
2692.18	93.588	2692.18	95.1837	2692.18	91.6522	2692.18	96.4477
2694.11	93.5909	2694.11	95.174	2694.11	91.6514	2694.11	96.444
2696.04	93.5872	2696.04	95.1697	2696.04	91.6425	2696.04	96.4412
2697.97	93.5836	2697.97	95.1552	2697.97	91.6336	2697.97	96.4266
2699.9	93.5684	2699.9	95.1489	2699.9	91.622	2699.9	96.4056
2701.82	93.5627	2701.82	95.1336	2701.82	91.6103	2701.82	96.3706
2703.75	93.5477	2703.75	95.1204	2703.75	91.5932	2703.75	96.3388
2705.68	93.5318	2705.68	95.0972	2705.68	91.5735	2705.68	96.3014
2707.61	93.5146	2707.61	95.0772	2707.61	91.5438	2707.61	96.2701
2709.54	93.5064	2709.54	95.0549	2709.54	91.5206	2709.54	96.2454
2711.47	93.4913	2711.47	95.044	2711.47	91.4861	2711.47	96.2461
2713.4	93.4856	2713.4	95.0301	2713.4	91.4662	2713.4	96.2503
2715.32	93.4704	2715.32	95.0165	2715.32	91.4438	2715.32	96.2499
2717.25	93.4603	2717.25	94.9995	2717.25	91.4318	2717.25	96.2332
2719.18	93.4478	2719.18	94.9856	2719.18	91.415	2719.18	96.2144
2721.11	93.4414	2721.11	94.9674	2721.11	91.3972	2721.11	96.19
2723.04	93.4261	2723.04	94.9523	2723.04	91.3759	2723.04	96.1765
2724.97	93.4177	2724.97	94.9313	2724.97	91.3597	2724.97	96.1777
2726.89	93.4094	2726.89	94.9267	2726.89	91.349	2726.89	96.21
2728.82	93.409	2728.82	94.9244	2728.82	91.347	2728.82	96.2463
2730.75	93.4016	2730.75	94.9237	2730.75	91.336	2730.75	96.2751
2732.68	93.3982	2732.68	94.9133	2732.68	91.3299	2732.68	96.2916
2734.61	93.3879	2734.61	94.9035	2734.61	91.3181	2734.61	96.3033
2736.54	93.3828	2736.54	94.8922	2736.54	91.3133	2736.54	96.2983
2738.47	93.3762	2738.47	94.8907	2738.47	91.3036	2738.47	96.2953
2740.39	93.3836	2740.39	94.8871	2740.39	91.2948	2740.39	96.286
2742.32	93.381	2742.32	94.8801	2742.32	91.2754	2742.32	96.2775
2744.25	93.3849	2744.25	94.8625	2744.25	91.2611	2744.25	96.2685
2746.18	93.3806	2746.18	94.8397	2746.18	91.2258	2746.18	96.2627
2748.11	93.3826	2748.11	94.8144	2748.11	91.2002	2748.11	96.2404
2750.04	93.3789	2750.04	94.8046	2750.04	91.1738	2750.04	96.2151
2751.97	93.3774	2751.97	94.7941	2751.97	91.1525	2751.97	96.1857
2753.89	93.3663	2753.89	94.7828	2753.89	91.1275	2753.89	96.1669
2755.82	93.357	2755.82	94.7628	2755.82	91.0954	2755.82	96.1627
2757.75	93.3412	2757.75	94.74	2757.75	91.0581	2757.75	96.1836
2759.68	93.335	2759.68	94.716	2759.68	91.0284	2759.68	96.2112
2761.61	93.3232	2761.61	94.707	2761.61	91.0089	2761.61	96.2359
2763.54	93.3227	2763.54	94.6995	2763.54	91.0011	2763.54	96.2407
2765.47	93.3163	2765.47	94.7027	2765.47	90.9888	2765.47	96.2441
2767.39	93.3126	2767.39	94.6941	2767.39	90.9876	2767.39	96.2421
2769.32	93.3093	2769.32	94.6814	2769.32	90.9745	2769.32	96.2416
2771.25	93.3099	2771.25	94.6644	2771.25	90.9658	2771.25	96.2306
2773.18	93.2978	2773.18	94.6459	2773.18	90.9472	2773.18	96.2207
2775.11	93.2916	2775.11	94.6322	2775.11	90.9377	2775.11	96.2054
2777.04	93.2734	2777.04	94.6246	2777.04	90.9202	2777.04	96.191
2778.96	93.2622	2778.96	94.6097	2778.96	90.9014	2778.96	96.1685
2780.89	93.2417	2780.89	94.5895	2780.89	90.8745	2780.89	96.1533
2782.82	93.2208	2782.82	94.5543	2782.82	90.8475	2782.82	96.1393
2784.75	93.1971	2784.75	94.521	2784.75	90.8092	2784.75	96.1259
2786.68	93.1754	2786.68	94.4837	2786.68	90.7626	2786.68	96.0989
2788.61	93.1504	2788.61	94.4539	2788.61	90.7079	2788.61	96.074
2790.53	93.1383	2790.53	94.4225	2790.53	90.661	2790.53	96.0426
2792.46	93.1185	2792.46	94.3901	2792.46	90.6074	2792.46	96.0083
2794.39	93.0981	2794.39	94.3361	2794.39	90.5379	2794.39	95.9666
2796.32	93.0669	2796.32	94.2742	2796.32	90.4429	2796.32	95.9296
2798.25	93.0369	2798.25	94.2132	2798.25	90.3613	2798.25	95.8949
2800.18	93.0014	2800.18	94.1651	2800.18	90.2825	2800.18	95.8683
2802.11	92.9648	2802.11	94.1217	2802.11	90.2121	2802.11	95.8374
2804.03	92.921	2804.03	94.0788	2804.03	90.1352	2804.03	95.8109
2805.96	92.8854	2805.96	94.0259	2805.96	90.0779	2805.96	95.8024
2807.89	92.8367	2807.89	93.9697	2807.89	90.0161	2807.89	95.8074
2809.82	92.8027	2809.82	93.9065	2809.82	89.9542	2809.82	95.8076
2811.75	92.775	2811.75	93.843	2811.75	89.8952	2811.75	95.8022
2813.68	92.7549	2813.68	93.7623	2813.68	89.8225	2813.68	95.7797
2815.61	92.7232	2815.61	93.6684	2815.61	89.7173	2815.61	95.7513
2817.53	92.6932	2817.53	93.5568	2817.53	89.5828	2817.53	95.7104
2819.46	92.6605	2819.46	93.4402	2819.46	89.4192	2819.46	95.6706
2821.39	92.6318	2821.39	93.3215	2821.39	89.2627	2821.39	95.6274
2823.32	92.5912	2823.32	93.2259	2823.32	89.1342	2823.32	95.586
2825.25	92.5534	2825.25	93.172	2825.25	89.0648	2825.25	95.5455
2827.18	92.4979	2827.18	93.1588	2827.18	89.0393	2827.18	95.4956
2829.11	92.4367	2829.11	93.1585	2829.11	89.0481	2829.11	95.4271
2831.03	92.3564	2831.03	93.1516	2831.03	89.0442	2831.03	95.347
2832.96	92.2577	2832.96	93.1164	2832.96	89.0302	2832.96	95.2463
2834.89	92.139	2834.89	93.0519	2834.89	88.9808	2834.89	95.1364
2836.82	92.0384	2836.82	92.9606	2836.82	88.9027	2836.82	95.0142
2838.75	91.9587	2838.75	92.8459	2838.75	88.7847	2838.75	94.8838
2840.68	91.9006	2840.68	92.6834	2840.68	88.6506	2840.68	94.7277
2842.61	91.8229	2842.61	92.4458	2842.61	88.4762	2842.61	94.5272
2844.53	91.7188	2844.53	92.0701	2844.53	88.255	2844.53	94.2601
2846.46	91.5683	2846.46	91.5289	2846.46	87.9764	2846.46	93.9221
2848.39	91.4175	2848.39	91.0109	2848.39	87.709	2848.39	93.5644
2850.32	91.3126	2850.32	90.8576	2850.32	87.4899	2850.32	93.2773
2852.25	91.2542	2852.25	91.0077	2852.25	87.3154	2852.25	93.0212
2854.18	91.1833	2854.18	91.1558	2854.18	87.1196	2854.18	92.6592
2856.1	91.0913	2856.1	91.1638	2856.1	86.8547	2856.1	92.0658
2858.03	90.9469	2858.03	91.0382	2858.03	86.4589	2858.03	91.2062
2859.96	90.7564	2859.96	90.8128	2859.96	85.9513	2859.96	90.1716
2861.89	90.5106	2861.89	90.5291	2861.89	85.3538	2861.89	89.1502
2863.82	90.244	2863.82	90.2326	2863.82	84.7526	2863.82	88.2743
2865.75	89.9918	2865.75	89.998	2865.75	84.2476	2865.75	87.6082
2867.68	89.8122	2867.68	89.8749	2867.68	83.9601	2867.68	87.2751
2869.6	89.7113	2869.6	89.881	2869.6	83.9106	2869.6	87.4602
2871.53	89.704	2871.53	89.9994	2871.53	84.0803	2871.53	88.1678
2873.46	89.7656	2873.46	90.2051	2873.46	84.4239	2873.46	89.1238
2875.39	89.8795	2875.39	90.4435	2875.39	84.8594	2875.39	89.9553
2877.32	90.001	2877.32	90.659	2877.32	85.2625	2877.32	90.5022
2879.25	90.1248	2879.25	90.809	2879.25	85.5754	2879.25	90.7994
2881.18	90.2219	2881.18	90.8854	2881.18	85.7553	2881.18	90.9151
2883.1	90.2961	2883.1	90.8908	2883.1	85.8437	2883.1	90.9029
2885.03	90.3328	2885.03	90.8592	2885.03	85.8654	2885.03	90.8377
2886.96	90.3526	2886.96	90.8109	2886.96	85.8635	2886.96	90.7943
2888.89	90.347	2888.89	90.7591	2888.89	85.8416	2888.89	90.8196
2890.82	90.3354	2890.82	90.7047	2890.82	85.8063	2890.82	90.8699
2892.75	90.2998	2892.75	90.6306	2892.75	85.7297	2892.75	90.8699
2894.67	90.2508	2894.67	90.5179	2894.67	85.6106	2894.67	90.7878
2896.6	90.1818	2896.6	90.3787	2896.6	85.4456	2896.6	90.6616
2898.53	90.0983	2898.53	90.2248	2898.53	85.2542	2898.53	90.5072
2900.46	89.9919	2900.46	90.0712	2900.46	85.0327	2900.46	90.3279
2902.39	89.8801	2902.39	89.9274	2902.39	84.8276	2902.39	90.1439
2904.32	89.7631	2904.32	89.8046	2904.32	84.6617	2904.32	89.9673
2906.24	89.657	2906.24	89.6818	2906.24	84.553	2906.24	89.7816
2908.17	89.5338	2908.17	89.5276	2908.17	84.4632	2908.17	89.5562
2910.1	89.3864	2910.1	89.2911	2910.1	84.3662	2910.1	89.2521
2912.03	89.1844	2912.03	88.9011	2912.03	84.1972	2912.03	88.8169
2913.96	88.9422	2913.96	88.3559	2913.96	83.9463	2913.96	88.2194
2915.89	88.6932	2915.89	87.8349	2915.89	83.6264	2915.89	87.5146
2917.82	88.4905	2917.82	87.5338	2917.82	83.2878	2917.82	86.8395
2919.74	88.3235	2919.74	87.4465	2919.74	82.923	2919.74	86.2697
2921.67	88.189	2921.67	87.4504	2921.67	82.5412	2921.67	85.7799
2923.6	88.0601	2923.6	87.482	2923.6	82.1666	2923.6	85.4051
2925.53	87.9643	2925.53	87.5394	2925.53	81.8727	2925.53	85.246
2927.46	87.906	2927.46	87.6291	2927.46	81.687	2927.46	85.3352
2929.39	87.9301	2929.39	87.758	2929.39	81.6439	2929.39	85.6375
2931.32	88.0307	2931.32	87.9286	2931.32	81.7214	2931.32	86.1071
2933.24	88.1856	2933.24	88.131	2933.24	81.8809	2933.24	86.6473
2935.17	88.3602	2935.17	88.3561	2935.17	82.0782	2935.17	87.1306
2937.1	88.5435	2937.1	88.5694	2937.1	82.3001	2937.1	87.4561
2939.03	88.6867	2939.03	88.7489	2939.03	82.4891	2939.03	87.6153
2940.96	88.7759	2940.96	88.8665	2940.96	82.5926	2940.96	87.6291
2942.89	88.7714	2942.89	88.8906	2942.89	82.5369	2942.89	87.4051
2944.82	88.6759	2944.82	88.7959	2944.82	82.3162	2944.82	86.763
2946.74	88.4796	2946.74	88.5721	2946.74	81.8972	2946.74	85.5672
2948.67	88.2079	2948.67	88.2203	2948.67	81.2803	2948.67	83.9564
2950.6	87.8616	2950.6	87.7472	2950.6	80.4582	2950.6	82.3657
2952.53	87.4748	2952.53	87.1927	2952.53	79.5053	2952.53	81.1681
2954.46	87.0537	2954.46	86.6111	2954.46	78.476	2954.46	80.247
2956.39	86.6221	2956.39	86.0453	2956.39	77.4637	2956.39	78.9955
2958.31	86.2251	2958.31	85.5575	2958.31	76.5701	2958.31	77.4852
2960.24	85.9353	2960.24	85.2111	2960.24	75.9245	2960.24	76.5218
2962.17	85.7769	2962.17	85.0543	2962.17	75.6037	2962.17	76.3639
2964.1	85.7871	2964.1	85.1037	2964.1	75.6736	2964.1	76.832
2966.03	85.9431	2966.03	85.3474	2966.03	76.101	2966.03	77.9383
2967.96	86.2302	2967.96	85.7535	2967.96	76.8396	2967.96	79.9654
2969.89	86.6028	2969.89	86.2818	2969.89	77.7881	2969.89	82.4812
2971.81	87.031	2971.81	86.8888	2971.81	78.8735	2971.81	84.6388
2973.74	87.4813	2973.74	87.5437	2973.74	80.0068	2973.74	86.1516
2975.67	87.9428	2975.67	88.2195	2975.67	81.1552	2975.67	87.1173
2977.6	88.379	2977.6	88.9071	2977.6	82.2514	2977.6	87.6935
2979.53	88.8018	2979.53	89.5872	2979.53	83.2925	2979.53	88.0388
2981.46	89.2034	2981.46	90.236	2981.46	84.2511	2981.46	88.3655
2983.39	89.5823	2983.39	90.8177	2983.39	85.136	2983.39	89.0241
2985.31	89.9188	2985.31	91.3289	2985.31	85.9207	2985.31	90.0511
2987.24	90.2317	2987.24	91.7638	2987.24	86.6051	2987.24	90.9813
2989.17	90.5101	2989.17	92.1308	2989.17	87.1775	2989.17	91.6137
2991.1	90.7603	2991.1	92.4436	2991.1	87.661	2991.1	92.1493
2993.03	90.9781	2993.03	92.7072	2993.03	88.0641	2993.03	92.6771
2994.96	91.1689	2994.96	92.9118	2994.96	88.3965	2994.96	93.118
2996.89	91.3246	2996.89	93.0738	2996.89	88.6498	2996.89	93.4446
2998.81	91.4674	2998.81	93.2002	2998.81	88.8743	2998.81	93.6831
3000.74	91.5804	3000.74	93.2986	3000.74	89.0544	3000.74	93.8761
3002.67	91.6852	3002.67	93.3809	3002.67	89.2068	3002.67	94.0451
3004.6	91.7628	3004.6	93.4526	3004.6	89.3327	3004.6	94.1909
3006.53	91.824	3006.53	93.5073	3006.53	89.4407	3006.53	94.305
3008.46	91.8692	3008.46	93.5472	3008.46	89.5092	3008.46	94.3843
3010.38	91.9074	3010.38	93.5684	3010.38	89.5458	3010.38	94.4267
3012.31	91.93	3012.31	93.5671	3012.31	89.5546	3012.31	94.4315
3014.24	91.9594	3014.24	93.5525	3014.24	89.5436	3014.24	94.4023
3016.17	91.9802	3016.17	93.5284	3016.17	89.5081	3016.17	94.3589
3018.1	91.9934	3018.1	93.4858	3018.1	89.4608	3018.1	94.3106
3020.03	91.9991	3020.03	93.442	3020.03	89.4088	3020.03	94.2792
3021.95	92.0024	3021.95	93.405	3021.95	89.3713	3021.95	94.2596
3023.88	92.0005	3023.88	93.3771	3023.88	89.3522	3023.88	94.2319
3025.81	92.0064	3025.81	93.365	3025.81	89.3597	3025.81	94.1846
3027.74	91.9958	3027.74	93.364	3027.74	89.3638	3027.74	94.1232
3029.67	91.9943	3029.67	93.3743	3029.67	89.3794	3029.67	94.0676
3031.6	91.97	3031.6	93.3816	3031.6	89.3849	3031.6	94.0346
3033.53	91.9519	3033.53	93.3901	3033.53	89.403	3033.53	94.0401
3035.45	91.9384	3035.45	93.3996	3035.45	89.4381	3035.45	94.0812
3037.38	91.9199	3037.38	93.4045	3037.38	89.4753	3037.38	94.1355
3039.31	91.891	3039.31	93.4044	3039.31	89.4893	3039.31	94.1938
3041.24	91.8668	3041.24	93.391	3041.24	89.4852	3041.24	94.245
3043.17	91.8382	3043.17	93.3659	3043.17	89.4591	3043.17	94.2683
3045.1	91.8125	3045.1	93.3318	3045.1	89.4203	3045.1	94.2509
3047.03	91.7901	3047.03	93.2905	3047.03	89.37	3047.03	94.2023
3048.95	91.7632	3048.95	93.2315	3048.95	89.3002	3048.95	94.1183
3050.88	91.7306	3050.88	93.1729	3050.88	89.2164	3050.88	94.0192
3052.81	91.7093	3052.81	93.122	3052.81	89.1465	3052.81	93.9033
3054.74	91.6817	3054.74	93.0831	3054.74	89.0943	3054.74	93.7603
3056.67	91.6523	3056.67	93.0546	3056.67	89.0751	3056.67	93.5859
3058.6	91.6137	3058.6	93.0284	3058.6	89.0657	3058.6	93.3882
3060.53	91.5816	3060.53	93.0045	3060.53	89.0735	3060.53	93.1416
3062.45	91.5478	3062.45	92.9921	3062.45	89.0878	3062.45	92.8638
3064.38	91.5143	3064.38	92.9784	3064.38	89.1143	3064.38	92.616
3066.31	91.4648	3066.31	92.9648	3066.31	89.1099	3066.31	92.473
3068.24	91.4308	3068.24	92.959	3068.24	89.1161	3068.24	92.4549
3070.17	91.3996	3070.17	92.9569	3070.17	89.1336	3070.17	92.5476
3072.1	91.3688	3072.1	92.948	3072.1	89.1535	3072.1	92.7231
3074.02	91.3343	3074.02	92.9339	3074.02	89.1579	3074.02	92.934
3075.95	91.3079	3075.95	92.92	3075.95	89.1682	3075.95	93.1672
3077.88	91.2774	3077.88	92.9043	3077.88	89.1621	3077.88	93.4038
3079.81	91.2508	3079.81	92.8862	3079.81	89.1531	3079.81	93.5872
3081.74	91.2108	3081.74	92.8597	3081.74	89.1324	3081.74	93.7012
3083.67	91.1759	3083.67	92.8283	3083.67	89.1106	3083.67	93.7666
3085.59	91.1319	3085.59	92.8013	3085.59	89.0867	3085.59	93.7788
3087.52	91.0924	3087.52	92.7835	3087.52	89.0877	3087.52	93.7251
3089.45	91.0554	3089.45	92.7698	3089.45	89.096	3089.45	93.657
3091.38	91.0243	3091.38	92.7567	3091.38	89.1184	3091.38	93.6354
3093.31	90.9866	3093.31	92.7453	3093.31	89.1345	3093.31	93.6371
3095.24	90.9438	3095.24	92.7274	3095.24	89.1343	3095.24	93.6252
3097.17	90.8835	3097.17	92.6926	3097.17	89.1084	3097.17	93.6278
3099.09	90.852	3099.09	92.6668	3099.09	89.0971	3099.09	93.6948
3101.02	90.8123	3101.02	92.6378	3101.02	89.0657	3101.02	93.83
3102.95	90.7685	3102.95	92.5937	3102.95	89.0243	3102.95	93.9754
3104.88	90.7228	3104.88	92.5537	3104.88	88.978	3104.88	94.0691
3106.81	90.6777	3106.81	92.5154	3106.81	88.9412	3106.81	94.11
3108.74	90.6227	3108.74	92.4715	3108.74	88.9004	3108.74	94.1242
3110.67	90.574	3110.67	92.4268	3110.67	88.8783	3110.67	94.1265
3112.59	90.522	3112.59	92.3714	3112.59	88.84	3112.59	94.1097
3114.52	90.4695	3114.52	92.3234	3114.52	88.8059	3114.52	94.0793
3116.45	90.4026	3116.45	92.2792	3116.45	88.7602	3116.45	94.0461
3118.38	90.347	3118.38	92.2328	3118.38	88.7031	3118.38	94.0166
3120.31	90.2936	3120.31	92.1838	3120.31	88.6367	3120.31	93.9867
3122.24	90.2498	3122.24	92.1348	3122.24	88.5789	3122.24	93.9506
3124.16	90.1937	3124.16	92.0724	3124.16	88.5178	3124.16	93.9127
3126.09	90.1484	3126.09	92.01	3126.09	88.4757	3126.09	93.8711
3128.02	90.0868	3128.02	91.9477	3128.02	88.4063	3128.02	93.8178
3129.95	90.0395	3129.95	91.8959	3129.95	88.3508	3129.95	93.779
3131.88	89.9901	3131.88	91.838	3131.88	88.2946	3131.88	93.7335
3133.81	89.9279	3133.81	91.7676	3133.81	88.2236	3133.81	93.6933
3135.74	89.8509	3135.74	91.6921	3135.74	88.1356	3135.74	93.6613
3137.66	89.78	3137.66	91.6192	3137.66	88.0579	3137.66	93.6247
3139.59	89.7093	3139.59	91.5491	3139.59	87.9819	3139.59	93.5881
3141.52	89.6479	3141.52	91.4922	3141.52	87.917	3141.52	93.5537
3143.45	89.58	3143.45	91.4274	3143.45	87.8403	3143.45	93.5112
3145.38	89.5204	3145.38	91.3552	3145.38	87.7652	3145.38	93.4627
3147.31	89.4492	3147.31	91.2743	3147.31	87.6862	3147.31	93.407
3149.24	89.3771	3149.24	91.1915	3149.24	87.6093	3149.24	93.3495
3151.16	89.3074	3151.16	91.1128	3151.16	87.5183	3151.16	93.2889
3153.09	89.2551	3153.09	91.0393	3153.09	87.4377	3153.09	93.2333
3155.02	89.184	3155.02	90.9597	3155.02	87.3429	3155.02	93.1725
3156.95	89.1098	3156.95	90.8839	3156.95	87.2563	3156.95	93.1144
3158.88	89.0262	3158.88	90.7988	3158.88	87.1663	3158.88	93.0427
3160.81	88.9525	3160.81	90.7083	3160.81	87.0769	3160.81	92.9693
3162.74	88.865	3162.74	90.6179	3162.74	86.9794	3162.74	92.8952
3164.66	88.7774	3164.66	90.5325	3164.66	86.896	3164.66	92.8243
3166.59	88.6948	3166.59	90.4413	3166.59	86.8046	3166.59	92.7479
3168.52	88.6113	3168.52	90.3519	3168.52	86.7086	3168.52	92.6688
3170.45	88.5123	3170.45	90.2537	3170.45	86.6042	3170.45	92.5791
3172.38	88.4269	3172.38	90.1547	3172.38	86.5082	3172.38	92.5009
3174.31	88.3422	3174.31	90.0558	3174.31	86.3977	3174.31	92.4217
3176.24	88.2687	3176.24	89.9648	3176.24	86.3055	3176.24	92.3407
3178.16	88.1735	3178.16	89.8563	3178.16	86.193	3178.16	92.257
3180.09	88.0847	3180.09	89.7507	3180.09	86.0806	3180.09	92.1926
3182.02	87.9944	3182.02	89.6538	3182.02	85.9805	3182.02	92.1341
3183.95	87.9088	3183.95	89.5554	3183.95	85.8876	3183.95	92.0581
3185.88	87.8115	3185.88	89.4432	3185.88	85.7747	3185.88	91.9697
3187.81	87.7196	3187.81	89.333	3187.81	85.6669	3187.81	91.8952
3189.73	87.6202	3189.73	89.22	3189.73	85.5533	3189.73	91.8191
3191.66	87.5277	3191.66	89.1142	3191.66	85.4402	3191.66	91.7449
3193.59	87.4355	3193.59	89.0099	3193.59	85.3301	3193.59	91.6662
3195.52	87.3496	3195.52	88.9094	3195.52	85.2374	3195.52	91.5832
3197.45	87.2485	3197.45	88.7913	3197.45	85.133	3197.45	91.4887
3199.38	87.1561	3199.38	88.6674	3199.38	85.0257	3199.38	91.4066
3201.3	87.074	3201.3	88.5476	3201.3	84.9198	3201.3	91.3189
3203.23	86.9956	3203.23	88.43	3203.23	84.8219	3203.23	91.2244
3205.16	86.9046	3205.16	88.313	3205.16	84.7123	3205.16	91.1354
3207.09	86.8252	3207.09	88.2089	3207.09	84.6173	3207.09	91.0486
3209.02	86.7442	3209.02	88.0958	3209.02	84.5195	3209.02	90.9506
3210.95	86.6623	3210.95	87.9787	3210.95	84.4118	3210.95	90.8557
3212.88	86.5676	3212.88	87.8615	3212.88	84.3166	3212.88	90.7625
3214.8	86.4722	3214.8	87.7403	3214.8	84.2218	3214.8	90.6652
3216.73	86.385	3216.73	87.6233	3216.73	84.1205	3216.73	90.5766
3218.66	86.3077	3218.66	87.5165	3218.66	84.0362	3218.66	90.4931
3220.59	86.2137	3220.59	87.403	3220.59	83.9401	3220.59	90.4019
3222.52	86.1282	3222.52	87.2927	3222.52	83.8504	3222.52	90.315
3224.45	86.048	3224.45	87.18	3224.45	83.7652	3224.45	90.2218
3226.38	85.9759	3226.38	87.0773	3226.38	83.6876	3226.38	90.132
3228.3	85.8929	3228.3	86.9671	3228.3	83.5892	3228.3	90.0382
3230.23	85.8106	3230.23	86.8579	3230.23	83.4956	3230.23	89.9459
3232.16	85.7284	3232.16	86.7481	3232.16	83.3978	3232.16	89.854
3234.09	85.6593	3234.09	86.6464	3234.09	83.3179	3234.09	89.7769
3236.02	85.5885	3236.02	86.5478	3236.02	83.2453	3236.02	89.6955
3237.95	85.5168	3237.95	86.4461	3237.95	83.1731	3237.95	89.6152
3239.88	85.4378	3239.88	86.3401	3239.88	83.0915	3239.88	89.5285
3241.8	85.3604	3241.8	86.2428	3241.8	83.01	3241.8	89.4444
3243.73	85.2806	3243.73	86.1456	3243.73	82.9207	3243.73	89.3567
3245.66	85.1936	3245.66	86.0391	3245.66	82.8214	3245.66	89.2707
3247.59	85.1225	3247.59	85.9388	3247.59	82.7359	3247.59	89.2009
3249.52	85.0598	3249.52	85.8493	3249.52	82.6691	3249.52	89.1321
3251.45	84.9814	3251.45	85.7568	3251.45	82.594	3251.45	89.0551
3253.38	84.9072	3253.38	85.6659	3253.38	82.516	3253.38	88.9725
3255.3	84.8287	3255.3	85.573	3255.3	82.4214	3255.3	88.8855
3257.23	84.7649	3257.23	85.4832	3257.23	82.3419	3257.23	88.8158
3259.16	84.687	3259.16	85.3845	3259.16	82.2494	3259.16	88.7444
3261.09	84.6117	3261.09	85.2916	3261.09	82.159	3261.09	88.6769
3263.02	84.5362	3263.02	85.1912	3263.02	82.072	3263.02	88.6041
3264.95	84.454	3264.95	85.095	3264.95	81.9919	3264.95	88.529
3266.87	84.3602	3266.87	84.994	3266.87	81.8906	3266.87	88.4509
3268.8	84.2819	3268.8	84.8973	3268.8	81.7876	3268.8	88.3727
3270.73	84.2073	3270.73	84.8008	3270.73	81.6993	3270.73	88.2907
3272.66	84.1289	3272.66	84.7127	3272.66	81.6277	3272.66	88.2145
3274.59	84.0405	3274.59	84.6106	3274.59	81.534	3274.59	88.1275
3276.52	83.9619	3276.52	84.5104	3276.52	81.4323	3276.52	88.0509
3278.45	83.8814	3278.45	84.4076	3278.45	81.32	3278.45	87.9667
3280.37	83.8079	3280.37	84.3029	3280.37	81.2278	3280.37	87.8853
3282.3	83.7197	3282.3	84.1899	3282.3	81.1201	3282.3	87.7947
3284.23	83.6298	3284.23	84.0835	3284.23	81.0097	3284.23	87.7051
3286.16	83.5365	3286.16	83.9672	3286.16	80.8995	3286.16	87.6116
3288.09	83.4395	3288.09	83.848	3288.09	80.7936	3288.09	87.5113
3290.02	83.335	3290.02	83.7222	3290.02	80.6667	3290.02	87.4008
3291.95	83.2345	3291.95	83.5933	3291.95	80.5465	3291.95	87.2964
3293.87	83.1299	3293.87	83.4595	3293.87	80.417	3293.87	87.1854
3295.8	83.0354	3295.8	83.3359	3295.8	80.2955	3295.8	87.0774
3297.73	82.9235	3297.73	83.195	3297.73	80.1657	3297.73	86.9593
3299.66	82.8207	3299.66	83.0501	3299.66	80.0375	3299.66	86.8438
3301.59	82.7056	3301.59	82.8965	3301.59	79.895	3301.59	86.718
3303.52	82.5847	3303.52	82.7449	3303.52	79.7517	3303.52	86.5906
3305.44	82.4692	3305.44	82.5917	3305.44	79.6061	3305.44	86.452
3307.37	82.3647	3307.37	82.4439	3307.37	79.484	3307.37	86.3092
3309.3	82.2399	3309.3	82.2846	3309.3	79.3437	3309.3	86.1649
3311.23	82.1179	3311.23	82.1266	3311.23	79.199	3311.23	86.0296
3313.16	81.9887	3313.16	81.9518	3313.16	79.0439	3313.16	85.8737
3315.09	81.8637	3315.09	81.7775	3315.09	78.8841	3315.09	85.7233
3317.01	81.7349	3317.01	81.6008	3317.01	78.7217	3317.01	85.5682
3318.94	81.6055	3318.94	81.4178	3318.94	78.5657	3318.94	85.4102
3320.87	81.4684	3320.87	81.2298	3320.87	78.4036	3320.87	85.2436
3322.8	81.3262	3322.8	81.0378	3322.8	78.2407	3322.8	85.0726
3324.73	81.1828	3324.73	80.8385	3324.73	78.0752	3324.73	84.898
3326.66	81.0486	3326.66	80.6445	3326.66	77.9113	3326.66	84.7284
3328.59	80.9033	3328.59	80.4363	3328.59	77.7431	3328.59	84.5504
3330.51	80.7583	3330.51	80.2245	3330.51	77.5717	3330.51	84.3713
3332.44	80.6083	3332.44	80.0143	3332.44	77.3899	3332.44	84.1817
3334.37	80.4609	3334.37	79.809	3334.37	77.2158	3334.37	83.9848
3336.3	80.305	3336.3	79.5877	3336.3	77.0199	3336.3	83.7784
3338.23	80.1582	3338.23	79.3687	3338.23	76.8304	3338.23	83.5856
3340.16	80.0177	3340.16	79.1492	3340.16	76.6523	3340.16	83.3913
3342.09	79.8731	3342.09	78.9231	3342.09	76.4728	3342.09	83.2015
3344.01	79.7187	3344.01	78.7008	3344.01	76.2885	3344.01	83.0007
3345.94	79.5727	3345.94	78.4905	3345.94	76.1093	3345.94	82.7901
3347.87	79.4266	3347.87	78.2643	3347.87	75.9235	3347.87	82.5745
3349.8	79.2751	3349.8	78.0381	3349.8	75.7371	3349.8	82.3726
3351.73	79.1237	3351.73	77.8191	3351.73	75.5579	3351.73	82.1645
3353.66	78.9822	3353.66	77.6047	3353.66	75.3913	3353.66	81.955
3355.59	78.8444	3355.59	77.386	3355.59	75.2202	3355.59	81.7452
3357.51	78.7013	3357.51	77.16	3357.51	75.0415	3357.51	81.5392
3359.44	78.5606	3359.44	76.941	3359.44	74.8631	3359.44	81.3332
3361.37	78.4203	3361.37	76.7321	3361.37	74.7007	3361.37	81.1267
3363.3	78.2851	3363.3	76.5245	3363.3	74.5379	3363.3	80.9239
3365.23	78.1557	3365.23	76.319	3365.23	74.36	3365.23	80.7222
3367.16	78.0277	3367.16	76.1088	3367.16	74.1774	3367.16	80.521
3369.08	77.9024	3369.08	75.9069	3369.08	74.0125	3369.08	80.3395
3371.01	77.7742	3371.01	75.7124	3371.01	73.8667	3371.01	80.1533
3372.94	77.6533	3372.94	75.5215	3372.94	73.7245	3372.94	79.9596
3374.87	77.5322	3374.87	75.3344	3374.87	73.5714	3374.87	79.7725
3376.8	77.4106	3376.8	75.1604	3376.8	73.4283	3376.8	79.6005
3378.73	77.2992	3378.73	74.9908	3378.73	73.2931	3378.73	79.4262
3380.66	77.1975	3380.66	74.8273	3380.66	73.1703	3380.66	79.2559
3382.58	77.0957	3382.58	74.6698	3382.58	73.0568	3382.58	79.0941
3384.51	76.9849	3384.51	74.5135	3384.51	72.9413	3384.51	78.9323
3386.44	76.8808	3386.44	74.3581	3386.44	72.8203	3386.44	78.7754
3388.37	76.7998	3388.37	74.2159	3388.37	72.6981	3388.37	78.6327
3390.3	76.7261	3390.3	74.0861	3390.3	72.6001	3390.3	78.4954
3392.23	76.6382	3392.23	73.9531	3392.23	72.5094	3392.23	78.3427
3394.16	76.5461	3394.16	73.8054	3394.16	72.4054	3394.16	78.1949
3396.08	76.4781	3396.08	73.6767	3396.08	72.3189	3396.08	78.0677
3398.01	76.395	3398.01	73.553	3398.01	72.2202	3398.01	77.9302
3399.94	76.3207	3399.94	73.4406	3399.94	72.1332	3399.94	77.8175
3401.87	76.2586	3401.87	73.3255	3401.87	72.0513	3401.87	77.7
3403.8	76.1921	3403.8	73.203	3403.8	71.9667	3403.8	77.5785
3405.73	76.126	3405.73	73.0899	3405.73	71.8934	3405.73	77.4636
3407.65	76.0766	3407.65	72.9987	3407.65	71.825	3407.65	77.3543
3409.58	76.0295	3409.58	72.9106	3409.58	71.761	3409.58	77.2493
3411.51	75.9825	3411.51	72.8219	3411.51	71.7051	3411.51	77.1594
3413.44	75.9316	3413.44	72.7412	3413.44	71.6526	3413.44	77.0711
3415.37	75.8968	3415.37	72.6601	3415.37	71.607	3415.37	76.9869
3417.3	75.8906	3417.3	72.5954	3417.3	71.5769	3417.3	76.9102
3419.22	75.8757	3419.22	72.5479	3419.22	71.5684	3419.22	76.8277
3421.15	75.8354	3421.15	72.4916	3421.15	71.5356	3421.15	76.7486
3423.08	75.8117	3423.08	72.4326	3423.08	71.4969	3423.08	76.7003
3425.01	75.81	3425.01	72.3954	3425.01	71.4701	3425.01	76.6599
3426.94	75.8026	3426.94	72.3668	3426.94	71.4495	3426.94	76.6106
3428.87	75.7992	3428.87	72.346	3428.87	71.4479	3428.87	76.57
3430.8	75.803	3430.8	72.324	3430.8	71.4502	3430.8	76.5356
3432.72	75.8123	3432.72	72.3118	3432.72	71.459	3432.72	76.5103
3434.65	75.8226	3434.65	72.316	3434.65	71.4719	3434.65	76.502
3436.58	75.8434	3436.58	72.336	3436.58	71.4984	3436.58	76.5022
3438.51	75.8695	3438.51	72.3449	3438.51	71.5277	3438.51	76.4971
3440.44	75.9116	3440.44	72.3637	3440.44	71.5748	3440.44	76.4987
3442.37	75.9376	3442.37	72.3942	3442.37	71.6126	3442.37	76.499
3444.3	75.9841	3444.3	72.4437	3444.3	71.6623	3444.3	76.5194
3446.22	76.0371	3446.22	72.4998	3446.22	71.7378	3446.22	76.5319
3448.15	76.0424	3448.15	72.5383	3448.15	71.7592	3448.15	76.5496
3450.08	76.0969	3450.08	72.5907	3450.08	71.7985	3450.08	76.6158
3452.01	76.1632	3452.01	72.6511	3452.01	71.8683	3452.01	76.6739
3453.94	76.2232	3453.94	72.7182	3453.94	71.9291	3453.94	76.7208
3455.87	76.2867	3455.87	72.7998	3455.87	71.9994	3455.87	76.772
3457.8	76.3491	3457.8	72.8842	3457.8	72.0748	3457.8	76.8363
3459.72	76.4346	3459.72	72.9876	3459.72	72.1641	3459.72	76.9025
3461.65	76.5093	3461.65	73.0917	3461.65	72.2574	3461.65	76.9701
3463.58	76.5739	3463.58	73.1962	3463.58	72.344	3463.58	77.0571
3465.51	76.6671	3465.51	73.3068	3465.51	72.4406	3465.51	77.1512
3467.44	76.7571	3467.44	73.4257	3467.44	72.5435	3467.44	77.2398
3469.37	76.8586	3469.37	73.5451	3469.37	72.6516	3469.37	77.3421
3471.3	76.9617	3471.3	73.6698	3471.3	72.7708	3471.3	77.4413
3473.22	77.0568	3473.22	73.7982	3473.22	72.8884	3473.22	77.538
3475.15	77.1459	3475.15	73.9288	3475.15	72.9986	3475.15	77.6439
3477.08	77.2426	3477.08	74.0611	3477.08	73.1103	3477.08	77.7573
3479.01	77.3716	3479.01	74.217	3479.01	73.2657	3479.01	77.8702
3480.94	77.4803	3480.94	74.3678	3480.94	73.4229	3480.94	77.9693
3482.87	77.5617	3482.87	74.5082	3482.87	73.5387	3482.87	78.0754
3484.79	77.6738	3484.79	74.6584	3484.79	73.6557	3484.79	78.2093
3486.72	77.8047	3486.72	74.8227	3486.72	73.8067	3486.72	78.3367
3488.65	77.9016	3488.65	74.9615	3488.65	73.9162	3488.65	78.4568
3490.58	78.0159	3490.58	75.1068	3490.58	74.0355	3490.58	78.6023
3492.51	78.1477	3492.51	75.269	3492.51	74.1751	3492.51	78.7407
3494.44	78.2839	3494.44	75.4448	3494.44	74.3255	3494.44	78.8723
3496.36	78.3949	3496.36	75.604	3496.36	74.4576	3496.36	78.9975
3498.29	78.5243	3498.29	75.7682	3498.29	74.601	3498.29	79.1364
3500.22	78.6863	3500.22	75.9452	3500.22	74.7817	3500.22	79.2686
3502.15	78.8286	3502.15	76.1301	3502.15	74.9715	3502.15	79.38
3504.08	78.9151	3504.08	76.2814	3504.08	75.0845	3504.08	79.5109
3506.01	79.0584	3506.01	76.4528	3506.01	75.2061	3506.01	79.6992
3507.94	79.2256	3507.94	76.6435	3507.94	75.3931	3507.94	79.8568
3509.86	79.3292	3509.86	76.8161	3509.86	75.546	3509.86	79.9858
3511.79	79.4468	3511.79	76.9782	3511.79	75.6528	3511.79	80.1492
3513.72	79.5955	3513.72	77.1614	3513.72	75.7947	3513.72	80.3256
3515.65	79.7413	3515.65	77.339	3515.65	75.9538	3515.65	80.4828
3517.58	79.8896	3517.58	77.5299	3517.58	76.1411	3517.58	80.6371
3519.51	80.035	3519.51	77.7199	3519.51	76.3035	3519.51	80.7956
3521.44	80.2139	3521.44	77.9354	3521.44	76.5042	3521.44	80.9511
3523.36	80.3414	3523.36	78.1287	3523.36	76.675	3523.36	81.0818
3525.29	80.5048	3525.29	78.3273	3525.29	76.8384	3525.29	81.246
3527.22	80.6697	3527.22	78.5294	3527.22	77.0301	3527.22	81.4038
3529.15	80.7927	3529.15	78.7115	3529.15	77.1652	3529.15	81.578
3531.08	80.9412	3531.08	78.8874	3531.08	77.3017	3531.08	81.7827
3533.01	81.1157	3533.01	79.0863	3533.01	77.481	3533.01	81.985
3534.93	81.2891	3534.93	79.3022	3534.93	77.6884	3534.93	82.1544
3536.86	81.4201	3536.86	79.5025	3536.86	77.8582	3536.86	82.3095
3538.79	81.5805	3538.79	79.697	3538.79	78.0133	3538.79	82.5088
3540.72	81.7663	3540.72	79.9214	3540.72	78.214	3540.72	82.7
3542.65	81.9651	3542.65	80.1652	3542.65	78.4583	3542.65	82.8561
3544.58	82.1372	3544.58	80.3963	3544.58	78.695	3544.58	82.9969
3546.51	82.2489	3546.51	80.5908	3546.51	78.8374	3546.51	83.1684
3548.43	82.4012	3548.43	80.7969	3548.43	78.9685	3548.43	83.3942
3550.36	82.6364	3550.36	81.0429	3550.36	79.2105	3550.36	83.6224
3552.29	82.7903	3552.29	81.2753	3552.29	79.4203	3552.29	83.7956
3554.22	82.9203	3554.22	81.4739	3554.22	79.5552	3554.22	84.0073
3556.15	83.1208	3556.15	81.7088	3556.15	79.7612	3556.15	84.2384
3558.08	83.3126	3558.08	81.9523	3558.08	79.9862	3558.08	84.4391
3560.01	83.4921	3560.01	82.1952	3560.01	80.2082	3560.01	84.6165
3561.93	83.6779	3561.93	82.4439	3561.93	80.4291	3561.93	84.8006
3563.86	83.9354	3563.86	82.7421	3563.86	80.754	3563.86	84.9898
3565.79	84.1585	3565.79	83.0228	3565.79	81.1132	3565.79	85.1098
3567.72	84.1451	3567.72	83.1953	3567.72	81.1858	3567.72	85.2546
3569.65	84.2657	3569.65	83.3911	3569.65	81.2148	3569.65	85.5909
3571.58	84.5348	3571.58	83.6517	3571.58	81.4355	3571.58	85.9081
3573.51	84.7436	3573.51	83.9081	3573.51	81.6734	3573.51	86.1319
3575.43	84.9292	3575.43	84.1655	3575.43	81.8975	3575.43	86.334
3577.36	85.102	3577.36	84.415	3577.36	82.105	3577.36	86.5543
3579.29	85.2785	3579.29	84.6674	3579.29	82.3152	3579.29	86.7695
3581.22	85.4497	3581.22	84.9163	3581.22	82.5077	3581.22	86.9818
3583.15	85.6745	3583.15	85.2084	3583.15	82.7651	3583.15	87.212
3585.08	85.9528	3585.08	85.533	3585.08	83.1225	3585.08	87.4112
3587.01	86.0827	3587.01	85.8126	3587.01	83.426	3587.01	87.53
3588.93	86.0557	3588.93	85.9736	3588.93	83.4144	3588.93	87.7581
3590.86	86.3268	3590.86	86.2433	3590.86	83.6151	3590.86	88.1009
3592.79	86.6033	3592.79	86.5432	3592.79	83.931	3592.79	88.3367
3594.72	86.7355	3594.72	86.8129	3594.72	84.1518	3594.72	88.508
3596.65	86.8701	3596.65	87.0546	3596.65	84.3103	3596.65	88.7274
3598.58	87.099	3598.58	87.3393	3598.58	84.5495	3598.58	88.974
3600.5	87.2282	3600.5	87.5788	3600.5	84.7285	3600.5	89.1916
3602.43	87.3438	3602.43	87.7983	3602.43	84.8452	3602.43	89.4511
3604.36	87.5799	3604.36	88.0641	3604.36	85.0786	3604.36	89.7228
3606.29	87.8425	3606.29	88.3792	3606.29	85.4295	3606.29	89.9074
3608.22	87.9171	3608.22	88.6118	3608.22	85.6041	3608.22	90.0361
3610.15	88.0212	3610.15	88.842	3610.15	85.7194	3610.15	90.259
3612.07	88.2664	3612.07	89.1186	3612.07	86.0084	3612.07	90.4775
3614	88.3539	3614	89.3521	3614	86.132	3614	90.6562
3615.93	88.5739	3615.93	89.6074	3615.93	86.3049	3615.93	90.9356
3617.86	88.8088	3617.86	89.8767	3617.86	86.6133	3617.86	91.1242
3619.79	88.7713	3619.79	90.0323	3619.79	86.6328	3619.79	91.2584
3621.72	88.8643	3621.72	90.2037	3621.72	86.6162	3621.72	91.5594
3623.65	89.1127	3623.65	90.4462	3623.65	86.7928	3623.65	91.8635
3625.57	89.4065	3625.57	90.7453	3625.57	87.1066	3625.57	92.0638
3627.5	89.744	3627.5	91.057	3627.5	87.5763	3627.5	92.1741
3629.43	89.4547	3629.43	91.1134	3629.43	87.4399	3629.43	92.1468
3631.36	89.5644	3631.36	91.2802	3631.36	87.378	3631.36	92.4942
3633.29	89.8458	3633.29	91.4988	3633.29	87.604	3633.29	92.7741
3635.22	89.9318	3635.22	91.6532	3635.22	87.6566	3635.22	92.955
3637.15	90.1166	3637.15	91.8554	3637.15	87.8238	3637.15	93.1546
3639.07	90.2318	3639.07	92.0244	3639.07	87.9451	3639.07	93.3049
3641	90.4033	3641	92.2113	3641	88.1132	3641	93.4627
3642.93	90.5357	3642.93	92.385	3642.93	88.2504	3642.93	93.5928
3644.86	90.8524	3644.86	92.6547	3644.86	88.5916	3644.86	93.737
3646.79	91.1479	3646.79	92.9476	3646.79	89.0711	3646.79	93.7187
3648.72	91.1604	3648.72	93.1102	3648.72	89.2838	3648.72	93.6191
3650.64	90.9609	3650.64	93.0943	3650.64	89.081	3650.64	93.769
3652.57	91.0901	3652.57	93.2088	3652.57	88.993	3652.57	94.1529
3654.5	91.5055	3654.5	93.4532	3654.5	89.3402	3654.5	94.4348
3656.43	91.5143	3656.43	93.5386	3656.43	89.4447	3656.43	94.4454
3658.36	91.5601	3658.36	93.6332	3658.36	89.4509	3658.36	94.591
3660.29	91.7711	3660.29	93.7824	3660.29	89.6459	3660.29	94.7646
3662.22	91.9112	3662.22	93.9058	3662.22	89.8051	3662.22	94.8732
3664.14	92.048	3664.14	94.0419	3664.14	89.9726	3664.14	94.9573
3666.07	92.2667	3666.07	94.2393	3666.07	90.2209	3666.07	95.0471
3668	92.5853	3668	94.4843	3668	90.6537	3668	95.0597
3669.93	92.4965	3669.93	94.5288	3669.93	90.7862	3669.93	94.891
3671.86	92.494	3671.86	94.59	3671.86	90.7184	3671.86	94.9916
3673.79	93.0277	3673.79	94.8841	3673.79	91.288	3673.79	95.1942
3675.72	92.7646	3675.72	94.8322	3675.72	91.3392	3675.72	94.9634
3677.64	92.7303	3677.64	94.8849	3677.64	91.1631	3677.64	95.174
3679.57	92.9444	3679.57	94.9819	3679.57	91.3125	3679.57	95.3851
3681.5	93.0206	3681.5	95.0514	3681.5	91.3772	3681.5	95.5168
3683.43	93.1748	3683.43	95.1624	3683.43	91.5676	3683.43	95.6054
3685.36	93.3803	3685.36	95.3186	3685.36	91.8115	3685.36	95.6572
3687.29	93.6348	3687.29	95.505	3687.29	92.2112	3687.29	95.6496
3689.22	93.4632	3689.22	95.5511	3689.22	92.2799	3689.22	95.4647
3691.14	93.3709	3691.14	95.5426	3691.14	92.1713	3691.14	95.5558
3693.07	93.4046	3693.07	95.5414	3693.07	92.0681	3693.07	95.754
3695	93.5687	3695	95.6117	3695	92.1761	3695	95.9036
3696.93	93.5804	3696.93	95.6345	3696.93	92.1872	3696.93	95.9314
3698.86	93.7041	3698.86	95.7204	3698.86	92.3014	3698.86	95.9797
3700.79	93.7577	3700.79	95.7701	3700.79	92.4332	3700.79	95.9466
3702.71	93.607	3702.71	95.7044	3702.71	92.2798	3702.71	95.8935
3704.64	93.6393	3704.64	95.7368	3704.64	92.2266	3704.64	95.9878
3706.57	93.796	3706.57	95.8258	3706.57	92.3799	3706.57	96.0445
3708.5	93.9293	3708.5	95.9444	3708.5	92.603	3708.5	96.0008
3710.43	93.9192	3710.43	95.9854	3710.43	92.7343	3710.43	95.8277
3712.36	93.6165	3712.36	95.8109	3712.36	92.4253	3712.36	95.75
3714.28	93.5701	3714.28	95.7568	3714.28	92.2233	3714.28	95.9029
3716.21	93.7368	3716.21	95.8301	3716.21	92.31	3716.21	96.065
3718.14	93.7907	3718.14	95.8686	3718.14	92.386	3718.14	96.0688
3720.07	93.809	3720.07	95.9	3720.07	92.439	3720.07	96.052
3722	93.7753	3722	95.8984	3722	92.4788	3722	95.9876
3723.93	93.7353	3723.93	95.9012	3723.93	92.4206	3723.93	95.981
3725.86	93.7308	3725.86	95.8956	3725.86	92.4146	3725.86	95.999
3727.78	93.6132	3727.78	95.8385	3727.78	92.248	3727.78	96.0186
3729.71	93.8313	3729.71	95.9627	3729.71	92.4302	3729.71	96.1196
3731.64	93.9204	3731.64	96.0381	3731.64	92.6503	3731.64	96.0204
3733.57	93.8914	3733.57	96.0886	3733.57	92.7549	3733.57	95.8426
3735.5	93.7419	3735.5	96.0057	3735.5	92.6979	3735.5	95.7166
3737.43	93.5181	3737.43	95.8746	3737.43	92.3319	3737.43	95.7707
3739.36	93.6427	3739.36	95.9214	3739.36	92.3484	3739.36	95.9403
3741.28	93.8419	3741.28	96.0049	3741.28	92.5075	3741.28	96.0181
3743.21	94.0983	3743.21	96.0731	3743.21	92.8333	3743.21	96.0452
3745.14	93.4767	3745.14	95.7727	3745.14	92.3089	3745.14	95.6629
3747.07	93.7054	3747.07	95.9792	3747.07	92.4338	3747.07	95.8518
3749	93.9547	3749	96.1056	3749	92.7914	3749	95.861
3750.93	93.6792	3750.93	95.9966	3750.93	92.6331	3750.93	95.6504
3752.86	93.3925	3752.86	95.7853	3752.86	92.2188	3752.86	95.7237
3754.78	93.5206	3754.78	95.8503	3754.78	92.1841	3754.78	95.9645
3756.71	93.6767	3756.71	95.9223	3756.71	92.3318	3756.71	96.0427
3758.64	93.6333	3758.64	95.9023	3758.64	92.3174	3758.64	95.9864
3760.57	93.4652	3760.57	95.7695	3760.57	92.1033	3760.57	95.9647
3762.5	93.5326	3762.5	95.8174	3762.5	92.0682	3762.5	96.0882
3764.43	93.6618	3764.43	95.8686	3764.43	92.2416	3764.43	96.0985
3766.36	93.5263	3766.36	95.808	3766.36	92.1269	3766.36	96.0156
3768.28	93.6541	3768.28	95.8837	3768.28	92.259	3768.28	96.0754
3770.21	93.4694	3770.21	95.7932	3770.21	92.1169	3770.21	95.9928
3772.14	93.3958	3772.14	95.7294	3772.14	91.9365	3772.14	96.0616
3774.07	93.4812	3774.07	95.7584	3774.07	91.9515	3774.07	96.1526
3776	93.5362	3776	95.7986	3776	92.0044	3776	96.1523
3777.93	93.6125	3777.93	95.876	3777.93	92.1527	3777.93	96.1157
3779.85	93.4199	3779.85	95.7638	3779.85	92.0125	3779.85	95.9943
3781.78	93.4017	3781.78	95.7641	3781.78	91.9195	3781.78	96.0723
3783.71	93.5019	3783.71	95.8141	3783.71	92.0459	3783.71	96.1065
3785.64	93.3882	3785.64	95.7602	3785.64	91.9431	3785.64	96.0675
3787.57	93.3751	3787.57	95.7367	3787.57	91.8778	3787.57	96.1175
3789.5	93.3851	3789.5	95.7305	3789.5	91.8429	3789.5	96.1415
3791.43	93.3928	3791.43	95.7175	3791.43	91.8348	3791.43	96.1331
3793.35	93.4405	3793.35	95.7707	3793.35	91.9006	3793.35	96.1342
3795.28	93.5245	3795.28	95.8324	3795.28	92.0782	3795.28	96.0838
3797.21	93.361	3797.21	95.7814	3797.21	91.9708	3797.21	95.9493
3799.14	93.5951	3799.14	95.919	3799.14	92.1895	3799.14	96.026
3801.07	93.5304	3801.07	95.886	3801.07	92.302	3801.07	95.8475
3803	93.1432	3803	95.7004	3803	91.8253	3803	95.7556
3804.93	93.453	3804.93	95.8719	3804.93	92.0436	3804.93	96.0112
3806.85	93.3218	3806.85	95.7607	3806.85	91.9947	3806.85	95.918
3808.78	93.105	3808.78	95.647	3808.78	91.6603	3808.78	95.9365
3810.71	93.2452	3810.71	95.6919	3810.71	91.7319	3810.71	96.0626
3812.64	93.3529	3812.64	95.7708	3812.64	91.8456	3812.64	96.0866
3814.57	93.5504	3814.57	95.8782	3814.57	92.1378	3814.57	96.0424
3816.5	93.1912	3816.5	95.7189	3816.5	91.8903	3816.5	95.7716
3818.42	93.3676	3818.42	95.8618	3818.42	92.0109	3818.42	95.8846
3820.35	93.4862	3820.35	95.924	3820.35	92.273	3820.35	95.8398
3822.28	92.9746	3822.28	95.6183	3822.28	91.6958	3822.28	95.6862
3824.21	93.1626	3824.21	95.7218	3824.21	91.7323	3824.21	95.9304
3826.14	93.236	3826.14	95.7367	3826.14	91.822	3826.14	95.9634
3828.07	93.1402	3828.07	95.6893	3828.07	91.6831	3828.07	95.9628
3829.99	93.2635	3829.99	95.749	3829.99	91.8018	3829.99	96.0224
3831.92	93.1963	3831.92	95.7217	3831.92	91.7884	3831.92	95.9298
3833.85	93.2159	3833.85	95.7414	3833.85	91.82	3833.85	95.9007
3835.78	93.3326	3835.78	95.8258	3835.78	91.9986	3835.78	95.8897
3837.71	93.2461	3837.71	95.8051	3837.71	92.0087	3837.71	95.7604
3839.64	93.0318	3839.64	95.7379	3839.64	91.8289	3839.64	95.696
3841.57	93.057	3841.57	95.7139	3841.57	91.7529	3841.57	95.8098
3843.49	93.0319	3843.49	95.668	3843.49	91.6676	3843.49	95.868
3845.42	92.9682	3845.42	95.5979	3845.42	91.488	3845.42	95.9132
3847.35	93.0722	3847.35	95.6509	3847.35	91.537	3847.35	95.9925
3849.28	93.2206	3849.28	95.7533	3849.28	91.7416	3849.28	95.9766
3851.21	93.5236	3851.21	95.9671	3851.21	92.1835	3851.21	95.9468
3853.14	93.1832	3853.14	95.738	3853.14	92.092	3853.14	95.5604
3855.07	92.6619	3855.07	95.5204	3855.07	91.4402	3855.07	95.5632
3856.99	92.8484	3856.99	95.588	3856.99	91.4727	3856.99	95.7968
3858.92	92.9819	3858.92	95.6379	3858.92	91.5175	3858.92	95.9426
3860.85	93.0774	3860.85	95.6985	3860.85	91.6488	3860.85	95.9472
3862.78	93.0752	3862.78	95.7281	3862.78	91.7125	3862.78	95.8431
3864.71	92.9423	3864.71	95.6152	3864.71	91.5864	3864.71	95.7383
3866.64	92.9146	3866.64	95.6204	3866.64	91.4593	3866.64	95.8254
3868.57	93.1981	3868.57	95.7733	3868.57	91.8197	3868.57	95.9088
3870.49	92.789	3870.49	95.5661	3870.49	91.5028	3870.49	95.6622
3872.42	92.8956	3872.42	95.6347	3872.42	91.5246	3872.42	95.7916
3874.35	92.813	3874.35	95.5494	3874.35	91.4326	3874.35	95.7817
3876.28	92.7708	3876.28	95.5122	3876.28	91.2607	3876.28	95.8722
3878.21	93.0163	3878.21	95.6542	3878.21	91.5076	3878.21	95.9913
3880.14	92.9153	3880.14	95.6087	3880.14	91.5288	3880.14	95.8222
3882.07	92.752	3882.07	95.5542	3882.07	91.3304	3882.07	95.7685
3883.99	92.9772	3883.99	95.6658	3883.99	91.535	3883.99	95.884
3885.92	92.7051	3885.92	95.4886	3885.92	91.3242	3885.92	95.7523
3887.85	92.6846	3887.85	95.4975	3887.85	91.1957	3887.85	95.848
3889.78	92.9245	3889.78	95.6444	3889.78	91.4671	3889.78	95.9577
3891.71	92.7296	3891.71	95.531	3891.71	91.3484	3891.71	95.7802
3893.64	92.6324	3893.64	95.4584	3893.64	91.1739	3893.64	95.8112
3895.56	92.7581	3895.56	95.5141	3895.56	91.2387	3895.56	95.922
3897.49	92.8867	3897.49	95.6111	3897.49	91.4087	3897.49	95.9289
3899.42	92.8313	3899.42	95.5905	3899.42	91.422	3899.42	95.7851
3901.35	92.7635	3901.35	95.5863	3901.35	91.3874	3901.35	95.7161
3903.28	92.7299	3903.28	95.5705	3903.28	91.3878	3903.28	95.6703
3905.21	92.5355	3905.21	95.4467	3905.21	91.1696	3905.21	95.6731
3907.14	92.5474	3907.14	95.4249	3907.14	91.0727	3907.14	95.8124
3909.06	92.6057	3909.06	95.4494	3909.06	91.0773	3909.06	95.9046
3910.99	92.6187	3910.99	95.4413	3910.99	91.0812	3910.99	95.9094
3912.92	92.6056	3912.92	95.4396	3912.92	91.0596	3912.92	95.9113
3914.85	92.6878	3914.85	95.4993	3914.85	91.1773	3914.85	95.9107
3916.78	92.6249	3916.78	95.4822	3916.78	91.1731	3916.78	95.8281
3918.71	92.5583	3918.71	95.4431	3918.71	91.0807	3918.71	95.8029
3920.64	92.5276	3920.64	95.4409	3920.64	91.0222	3920.64	95.8321
3922.56	92.5981	3922.56	95.4942	3922.56	91.0949	3922.56	95.8632
3924.49	92.5577	3924.49	95.4649	3924.49	91.0927	3924.49	95.8153
3926.42	92.4832	3926.42	95.4024	3926.42	90.9723	3926.42	95.8282
3928.35	92.5547	3928.35	95.4605	3928.35	91.047	3928.35	95.8896
3930.28	92.5589	3930.28	95.4754	3930.28	91.1064	3930.28	95.8514
3932.21	92.4814	3932.21	95.4395	3932.21	91.0503	3932.21	95.813
3934.13	92.4067	3934.13	95.3865	3934.13	90.9109	3934.13	95.8146
3936.06	92.4381	3936.06	95.3992	3936.06	90.9017	3936.06	95.886
3937.99	92.4464	3937.99	95.3922	3937.99	90.9077	3937.99	95.8873
3939.92	92.4792	3939.92	95.4211	3939.92	90.955	3939.92	95.9024
3941.85	92.4696	3941.85	95.4135	3941.85	90.9987	3941.85	95.8546
3943.78	92.3673	3943.78	95.3673	3943.78	90.8854	3943.78	95.8133
3945.7	92.4174	3945.7	95.3984	3945.7	90.8982	3945.7	95.8588
3947.63	92.4367	3947.63	95.4315	3947.63	90.9472	3947.63	95.8497
3949.56	92.3636	3949.56	95.3943	3949.56	90.8868	3949.56	95.8002
3951.49	92.3339	3951.49	95.3747	3951.49	90.8321	3951.49	95.8265
3953.42	92.3464	3953.42	95.3584	3953.42	90.8086	3953.42	95.8553
3955.35	92.3468	3955.35	95.3573	3955.35	90.7922	3955.35	95.8676
3957.28	92.3342	3957.28	95.3496	3957.28	90.7734	3957.28	95.8561
3959.2	92.3285	3959.2	95.3591	3959.2	90.7708	3959.2	95.8607
3961.13	92.3089	3961.13	95.3477	3961.13	90.7765	3961.13	95.8408
3963.06	92.2612	3963.06	95.3269	3963.06	90.7376	3963.06	95.8265
3964.99	92.2615	3964.99	95.3202	3964.99	90.7203	3964.99	95.8399
3966.92	92.2659	3966.92	95.3284	3966.92	90.7129	3966.92	95.8509
3968.85	92.2603	3968.85	95.3197	3968.85	90.7071	3968.85	95.8293
3970.78	92.246	3970.78	95.3203	3970.78	90.7083	3970.78	95.827
3972.7	92.2487	3972.7	95.3155	3972.7	90.6899	3972.7	95.8174
3974.63	92.2222	3974.63	95.3119	3974.63	90.6646	3974.63	95.8148
3976.56	92.2033	3976.56	95.2977	3976.56	90.6429	3976.56	95.8114
3978.49	92.1895	3978.49	95.3013	3978.49	90.6265	3978.49	95.8259
3980.42	92.1827	3980.42	95.3009	3980.42	90.619	3980.42	95.8202
3982.35	92.1628	3982.35	95.294	3982.35	90.5939	3982.35	95.8106
3984.28	92.1531	3984.28	95.2892	3984.28	90.5782	3984.28	95.8088
3986.2	92.1345	3986.2	95.2986	3986.2	90.5696	3986.2	95.8214
3988.13	92.1389	3988.13	95.2945	3988.13	90.5725	3988.13	95.8111
3990.06	92.1265	3990.06	95.2878	3990.06	90.5648	3990.06	95.7934
3991.99	92.1119	3991.99	95.2732	3991.99	90.5496	3991.99	95.78
3993.92	92.1097	3993.92	95.2723	3993.92	90.5425	3993.92	95.7844
3995.85	92.0929	3995.85	95.2561	3995.85	90.5113	3995.85	95.7728
3997.77	92.0779	3997.77	95.2507	3997.77	90.4861	3997.77	95.7758
3999.7	92.0675	3999.7	95.2426	3999.7	90.486	3999.7	95.7605
4001.63	0	4001.63	0	4001.63	0	4001.63	0

## Sheet: Supplementary Figure 2
Supplementary Figure 2. Solid-state 13C CP/MAS NMR spectrum
KAP-Pd-PEPPSI-1		KAP-Pd-PEPPSI-2		KAP-Pd-PEPPSI-3
220	15891.2	220	9136.95	220	9379.44
219.939	15751.9	219.939	8889.03	219.939	9018.61
219.878	15615.9	219.878	8675.69	219.878	8598.77
219.818	15479.6	219.818	8503.76	219.818	8115.25
219.757	15339.3	219.757	8377.64	219.757	7566.14
219.696	15191	219.696	8299.06	219.696	6952.62
219.635	15031.8	219.635	8266.96	219.635	6279.06
219.575	14859.1	219.575	8277.59	219.575	5552.98
219.514	14671.6	219.514	8324.66	219.514	4784.66
219.453	14468.9	219.453	8399.74	219.453	3986.66
219.392	14251.7	219.392	8492.69	219.392	3173.11
219.331	14021.6	219.331	8592.19	219.331	2358.94
219.271	13780.9	219.271	8686.37	219.271	1558.98
219.21	13532.1	219.21	8763.36	219.21	787.193
219.149	13278.2	219.149	8811.95	219.149	55.875
219.088	13021.9	219.088	8822.13	219.088	-624.904
219.028	12765.8	219.028	8785.59	219.028	-1247.74
218.967	12511.8	218.967	8696.11	218.967	-1808.06
218.906	12261.7	218.906	8549.92	218.906	-2304.08
218.845	12016.7	218.845	8345.82	218.845	-2736.52
218.784	11777.4	218.784	8085.29	218.784	-3108.16
218.724	11544.4	218.724	7772.38	218.724	-3423.21
218.663	11318.2	218.663	7413.61	218.663	-3686.59
218.602	11098.9	218.602	7017.57	218.602	-3903.22
218.541	10887.1	218.541	6594.64	218.541	-4077.35
218.481	10683.3	218.481	6156.44	218.481	-4212
218.42	10488.2	218.42	5715.37	218.42	-4308.56
218.359	10302.7	218.359	5284.05	218.359	-4366.62
218.298	10127.6	218.298	4874.79	218.298	-4384.04
218.237	9963.44	218.237	4499.05	218.237	-4357.21
218.177	9810.76	218.177	4167.01	218.177	-4281.56
218.116	9669.46	218.116	3887.13	218.116	-4152.15
218.055	9538.95	218.055	3665.93	218.055	-3964.48
217.994	9418	217.994	3507.7	217.994	-3715.23
217.934	9304.8	217.934	3414.52	217.934	-3402.96
217.873	9196.99	217.873	3386.21	217.873	-3028.78
217.812	9091.87	217.812	3420.57	217.812	-2596.7
217.751	8986.59	217.751	3513.55	217.751	-2113.85
217.69	8878.46	217.69	3659.59	217.69	-1590.4
217.63	8765.23	217.63	3852.04	217.63	-1039.24
217.569	8645.38	217.569	4083.52	217.569	-475.336
217.508	8518.32	217.508	4346.38	217.508	85.0332
217.447	8384.62	217.447	4633.05	217.447	625.256
217.387	8245.98	217.387	4936.42	217.387	1129.4
217.326	8105.23	217.326	5250.08	217.326	1583.27
217.265	7966.12	217.265	5568.52	217.265	1975.29
217.204	7833.01	217.204	5887.23	217.204	2297.33
217.143	7710.48	217.143	6202.69	217.143	2545.18
217.083	7602.89	217.083	6512.29	217.083	2718.84
217.022	7513.91	217.022	6814.19	217.022	2822.43
216.961	7446.07	216.961	7107.09	216.961	2863.86
216.9	7400.41	216.9	7389.97	216.9	2854.19
216.84	7376.24	216.84	7661.88	216.84	2806.74
216.779	7371.04	216.779	7921.7	216.779	2736.11
216.718	7380.52	216.718	8167.91	216.718	2657.06
216.657	7398.95	216.657	8398.52	216.657	2583.43
216.596	7419.47	216.596	8610.94	216.596	2527.15
216.536	7434.74	216.536	8802.08	216.536	2497.43
216.475	7437.52	216.475	8968.37	216.475	2500.22
216.414	7421.33	216.414	9105.96	216.414	2537.87
216.353	7381.13	216.353	9210.91	216.353	2609.16
216.293	7313.83	216.293	9279.46	216.293	2709.61
216.232	7218.71	216.232	9308.25	216.232	2831.99
216.171	7097.58	216.171	9294.62	216.171	2967.16
216.11	6954.77	216.11	9236.74	216.11	3104.88
216.049	6796.89	216.049	9133.85	216.049	3234.8
215.989	6632.26	215.989	8986.3	215.989	3347.39
215.928	6470.31	215.928	8795.57	215.928	3434.73
215.867	6320.7	215.867	8564.27	215.867	3491.13
215.806	6192.43	215.806	8295.96	215.806	3513.58
215.746	6092.94	215.746	7995	215.746	3501.83
215.685	6027.27	215.685	7666.39	215.685	3458.34
215.624	5997.46	215.624	7315.49	215.624	3387.85
215.563	6002.02	215.563	6947.85	215.563	3296.87
215.502	6035.87	215.502	6569	215.502	3192.87
215.442	6090.38	215.442	6184.32	215.442	3083.57
215.381	6153.88	215.381	5798.96	215.381	2976.04
215.32	6212.32	215.32	5417.76	215.32	2876.05
215.259	6250.23	215.259	5045.32	215.259	2787.4
215.199	6251.83	215.199	4686.03	215.199	2711.56
215.138	6202.16	215.138	4344.17	215.138	2647.5
215.077	6088.3	215.077	4024	215.077	2591.72
215.016	5900.39	215.016	3729.85	215.016	2538.61
214.956	5632.5	214.956	3466.16	214.956	2480.93
214.895	5283.22	214.895	3237.47	214.895	2410.5
214.834	4855.98	214.834	3048.38	214.834	2318.92
214.773	4358.98	214.773	2903.32	214.773	2198.41
214.712	3804.83	214.712	2806.4	214.712	2042.51
214.652	3209.88	214.652	2761.06	214.652	1846.68
214.591	2593.28	214.591	2769.78	214.591	1608.8
214.53	1975.89	214.53	2833.67	214.53	1329.38
214.469	1379.08	214.469	2952.19	214.469	1011.52
214.409	823.526	214.409	3122.8	214.409	660.754
214.348	328.1	214.348	3340.79	214.348	284.598
214.287	-91.084	214.287	3599.14	214.287	-108.061
214.226	-421.39	214.226	3888.63	214.226	-507.645
214.165	-654.123	214.165	4198.01	214.165	-904.625
214.105	-784.705	214.105	4514.33	214.105	-1290.23
214.044	-812.574	214.044	4823.51	214.044	-1657.05
213.983	-740.838	213.983	5110.99	213.983	-1999.52
213.922	-575.731	213.922	5362.4	213.922	-2314.17
213.862	-325.94	213.862	5564.44	213.862	-2599.69
213.801	-1.85352	213.801	5705.61	213.801	-2856.75
213.74	385.161	213.74	5776.99	213.74	-3087.67
213.679	823.439	213.679	5772.86	213.679	-3295.88
213.618	1301.55	213.618	5691.15	213.618	-3485.31
213.558	1808.69	213.558	5533.76	213.558	-3659.72
213.497	2334.91	213.497	5306.53	213.497	-3822.07
213.436	2871.18	213.436	5019.12	213.436	-3974
213.375	3409.27	213.375	4684.51	213.375	-4115.41
213.315	3941.59	213.315	4318.36	213.315	-4244.3
213.254	4460.99	213.254	3938.13	213.254	-4356.79
213.193	4960.44	213.193	3562.16	213.193	-4447.39
213.132	5432.95	213.132	3208.55	213.132	-4509.47
213.071	5871.41	213.071	2894.12	213.071	-4535.87
213.011	6268.68	213.011	2633.42	213.011	-4519.67
212.95	6617.77	212.95	2437.84	212.95	-4454.98
212.889	6912.18	212.889	2314.96	212.889	-4337.69
212.828	7146.29	212.828	2268.07	212.828	-4166.13
212.768	7315.9	212.768	2295.98	212.768	-3941.51
212.707	7418.7	212.707	2393.17	212.707	-3668.2
212.646	7454.78	212.646	2550.11	212.646	-3353.7
212.585	7426.96	212.585	2753.91	212.585	-3008.32
212.524	7340.96	212.524	2989.12	212.524	-2644.63
212.464	7205.42	212.464	3238.72	212.464	-2276.68
212.403	7031.59	212.403	3485.18	212.403	-1918.99
212.342	6832.9	212.342	3711.54	212.342	-1585.57
212.281	6624.23	212.281	3902.4	212.281	-1288.77
212.221	6421	212.221	4044.85	212.221	-1038.36
212.16	6238.25	212.16	4129.2	212.16	-840.689
212.099	6089.54	212.099	4149.41	212.099	-698.115
212.038	5986.05	212.038	4103.44	212.038	-608.756
211.977	5935.66	211.977	3993.13	211.977	-566.553
211.917	5942.38	211.917	3824.05	211.917	-561.688
211.856	6005.97	211.856	3604.96	211.856	-581.33
211.795	6121.87	211.795	3347.14	211.795	-610.641
211.734	6281.54	211.734	3063.69	211.734	-633.998
211.674	6472.98	211.674	2768.57	211.674	-636.326
211.613	6681.68	211.613	2475.8	211.613	-604.418
211.552	6891.63	211.552	2198.67	211.552	-528.186
211.491	7086.61	211.491	1948.96	211.491	-401.67
211.43	7251.34	211.43	1736.45	211.43	-223.803
211.37	7372.71	211.37	1568.52	211.37	1.23828
211.309	7440.75	211.309	1449.94	211.309	264.045
211.248	7449.39	211.248	1382.89	211.248	550.43
211.187	7396.89	211.187	1367.12	211.187	842.256
211.127	7285.89	211.127	1400.27	211.127	1118.63
211.066	7123.2	211.066	1478.26	211.066	1357.37
211.005	6919.12	211.005	1595.81	211.005	1536.57
210.944	6686.56	210.944	1746.9	210.944	1636.32
210.883	6439.96	210.883	1925.24	210.883	1640.27
210.823	6194.06	210.823	2124.66	210.823	1537.02
210.762	5962.64	210.762	2339.39	210.762	1321.22
210.701	5757.44	210.701	2564.27	210.701	994.268
210.64	5587.14	210.64	2794.76	210.64	564.545
210.58	5456.71	210.58	3026.94	210.58	47.2012
210.519	5367.05	210.519	3257.33	210.519	-536.568
210.458	5314.94	210.458	3482.69	210.458	-1160.67
210.397	5293.39	210.397	3699.83	210.397	-1795.6
210.336	5292.24	210.336	3905.34	210.336	-2410.22
210.276	5299.09	210.276	4095.49	210.276	-2973.71
210.215	5300.32	210.215	4266.11	210.215	-3457.42
210.154	5282.28	210.154	4412.66	210.154	-3836.76
210.093	5232.37	210.093	4530.34	210.093	-4092.71
210.033	5140.12	210.033	4614.43	210.033	-4213.06
209.972	4997.97	209.972	4660.56	209.972	-4193.17
209.911	4801.9	209.911	4665.27	209.911	-4036.29
209.85	4551.7	209.85	4626.37	209.85	-3753.29
209.789	4250.94	209.789	4543.47	209.789	-3362
209.729	3906.71	209.729	4418.37	209.729	-2886.03
209.668	3529.03	209.668	4255.28	209.668	-2353.27
209.607	3130.12	209.607	4061.02	209.607	-1794.12
209.546	2723.52	209.546	3844.88	209.546	-1239.6
209.486	2323.21	209.486	3618.38	209.486	-719.461
209.425	1942.73	209.425	3394.75	209.425	-260.406
209.364	1594.42	209.364	3188.28	209.364	115.402
209.303	1288.83	209.303	3013.42	209.303	391.541
209.242	1034.35	209.242	2883.91	209.242	558.057
209.182	837.015	209.182	2811.72	209.182	611.781
209.121	700.568	209.121	2806.17	209.121	556.15
209.06	626.646	209.06	2873.02	209.06	400.592
208.999	615.14	208.999	3013.86	208.999	159.541
208.939	664.617	208.939	3225.67	208.939	-148.863
208.878	772.748	208.878	3500.72	208.878	-504.27
208.817	936.698	208.817	3826.8	208.817	-885.682
208.756	1153.41	208.756	4187.69	208.756	-1273
208.695	1419.75	208.695	4564.08	208.695	-1648.42
208.635	1732.53	208.635	4934.61	208.635	-1997.58
208.574	2088.32	208.574	5277.23	208.574	-2310.38
208.513	2483.22	208.513	5570.56	208.513	-2581.43
208.452	2912.45	208.452	5795.34	208.452	-2810.17
208.392	3369.99	208.392	5935.77	208.392	-3000.5
208.331	3848.23	208.331	5980.62	208.331	-3160.16
208.27	4337.67	208.27	5924.14	208.27	-3299.81
208.209	4826.86	208.209	5766.54	208.209	-3431.91
208.148	5302.46	208.148	5514.11	208.148	-3569.49
208.088	5749.59	208.088	5178.92	208.088	-3725.01
208.027	6152.35	208.027	4778.14	208.027	-3909.2
207.966	6494.61	207.966	4332.93	207.966	-4130.19
207.905	6760.91	207.905	3867.07	207.905	-4392.88
207.845	6937.48	207.845	3405.42	207.845	-4698.54
207.784	7013.31	207.784	2972.24	207.784	-5044.87
207.723	6981.09	207.723	2589.51	207.723	-5426.19
207.662	6838.04	207.662	2275.52	207.662	-5834.12
207.601	6586.5	207.601	2043.54	207.601	-6258.24
207.541	6234.15	207.541	1900.97	207.541	-6687.14
207.48	5793.99	207.48	1848.83	207.48	-7109.3
207.419	5283.79	207.419	1881.71	207.419	-7514.12
207.358	4725.37	207.358	1988.24	207.358	-7892.69
207.298	4143.39	207.298	2151.83	207.298	-8238.52
207.237	3564.02	207.237	2351.95	207.237	-8547.88
207.176	3013.36	207.176	2565.57	207.176	-8819.98
207.115	2515.9	207.115	2768.79	207.115	-9056.78
207.054	2092.98	207.054	2938.55	207.054	-9262.61
206.994	1761.44	206.994	3054.23	206.994	-9443.54
206.933	1532.61	206.933	3099.07	206.933	-9606.55
206.872	1411.58	206.872	3061.32	206.872	-9758.67
206.811	1396.94	206.811	2935.01	206.811	-9906.07
206.751	1480.97	206.751	2720.28	206.751	-10053.3
206.69	1650.22	206.69	2423.33	206.69	-10202.7
206.629	1886.54	206.629	2055.92	206.629	-10353.8
206.568	2168.38	206.568	1634.52	206.568	-10503.3
206.507	2472.31	206.507	1179.15	206.507	-10645.2
206.447	2774.74	206.447	712.02	206.447	-10771.4
206.386	3053.51	206.386	256.102	206.386	-10872
206.325	3289.46	206.325	-166.318	206.325	-10936.3
206.264	3467.63	206.264	-534.955	206.264	-10954.2
206.204	3578.33	206.204	-832.623	206.204	-10916.5
206.143	3617.61	206.143	-1046.08	206.143	-10816.7
206.082	3587.46	206.082	-1166.53	206.082	-10651.1
206.021	3495.47	206.021	-1189.79	206.021	-10419.9
205.96	3354.22	205.96	-1116.13	205.96	-10127.6
205.9	3180.18	205.9	-949.857	205.9	-9782.64
205.839	2992.48	205.839	-698.586	205.839	-9397.27
205.778	2811.4	205.778	-372.441	205.778	-8987.04
205.717	2656.93	205.717	16.8535	205.717	-8569.73
205.657	2547.28	205.657	456.893	205.657	-8164.23
205.596	2497.6	205.596	935.365	205.596	-7789.26
205.535	2518.89	205.535	1440.75	205.535	-7462.07
205.474	2617.3	205.474	1962.74	205.474	-7197.14
205.413	2793.67	205.413	2492.53	205.413	-7005.1
205.353	3043.54	205.353	3022.85	205.353	-6891.86
205.292	3357.45	205.292	3547.77	205.292	-6858.06
205.231	3721.56	205.231	4062.45	205.231	-6898.93
205.17	4118.61	205.17	4562.7	205.17	-7004.46
205.11	4529	205.11	5044.6	205.11	-7160.01
205.049	4931.98	205.049	5504.1	205.049	-7347.21
204.988	5307	204.988	5936.71	204.988	-7545.19
204.927	5634.85	204.927	6337.4	204.927	-7731.91
204.867	5898.81	204.867	6700.61	204.867	-7885.68
204.806	6085.5	204.806	7020.48	204.806	-7986.57
204.745	6185.64	204.745	7291.19	204.745	-8017.77
204.684	6194.41	204.684	7507.55	204.684	-7966.71
204.623	6111.6	204.623	7665.52	204.623	-7825.86
204.563	5941.51	204.563	7762.92	204.563	-7593.21
204.502	5692.55	204.502	7799.95	204.502	-7272.36
204.441	5376.67	204.441	7779.68	204.441	-6872.21
204.38	5008.52	204.38	7708.33	204.38	-6406.31
204.32	4604.64	204.32	7595.3	204.32	-5891.94
204.259	4182.43	204.259	7453.01	204.259	-5348.87
204.198	3759.18	204.198	7296.38	204.198	-4798.06
204.137	3351.13	204.137	7142.16	204.137	-4260.28
204.076	2972.61	204.076	7008	204.076	-3754.81
204.016	2635.31	204.016	6911.38	204.016	-3298.23
203.955	2347.69	203.955	6868.46	203.955	-2903.52
203.894	2114.65	203.894	6893.05	203.894	-2579.37
203.833	1937.33	203.833	6995.52	203.833	-2329.88
203.773	1813.17	203.773	7182.06	203.773	-2154.52
203.712	1736.2	203.712	7454.12	203.712	-2048.48
203.651	1697.49	203.651	7808.18	203.651	-2003.28
203.59	1685.78	203.59	8235.86	203.59	-2007.6
203.529	1688.3	203.529	8724.4	203.529	-2048.27
203.469	1691.66	203.469	9257.39	203.469	-2111.37
203.408	1682.79	203.408	9815.84	203.408	-2183.25
203.347	1649.92	203.347	10379.3	203.347	-2251.55
203.286	1583.45	203.286	10927.4	203.286	-2306.02
203.226	1476.82	203.226	11440.9	203.226	-2339.06
203.165	1327.06	203.165	11902.9	203.165	-2346.2
203.104	1135.3	203.104	12300.3	203.104	-2326.07
203.043	906.924	203.043	12623.9	203.043	-2280.33
202.982	651.479	202.982	12869.4	202.982	-2213.25
202.922	382.342	202.922	13037.2	202.922	-2131.09
202.861	116.07	202.861	13132.5	202.861	-2041.41
202.8	-128.465	202.8	13164.2	202.8	-1952.29
202.739	-331.162	202.739	13144.5	202.739	-1871.51
202.679	-471.906	202.679	13087.9	202.679	-1805.84
202.618	-531.864	202.618	13009.6	202.618	-1760.42
202.557	-494.766	202.557	12924.9	202.557	-1738.3
202.496	-348.093	202.496	12847.7	202.496	-1740.27
202.435	-84.0967	202.435	12789.9	202.435	-1764.72
202.375	299.444	202.375	12760.2	202.375	-1807.92
202.314	798.771	202.314	12764.2	202.314	-1864.34
202.253	1404.04	202.253	12803.7	202.253	-1927.19
202.192	2099.61	202.192	12877.6	202.192	-1989.03
202.132	2864.66	202.132	12981.3	202.132	-2042.5
202.071	3674.17	202.071	13108.2	202.071	-2080.95
202.01	4500.2	202.01	13250.1	202.01	-2099.07
201.949	5313.31	201.949	13398.3	201.949	-2093.43
201.888	6084.14	201.888	13544	201.888	-2062.76
201.828	6785.02	201.828	13679.9	201.828	-2008.17
201.767	7391.4	201.767	13800.1	201.767	-1933.07
201.706	7883.21	201.706	13901.3	201.706	-1842.94
201.645	8245.84	201.645	13982.5	201.645	-1744.91
201.585	8470.83	201.585	14045.1	201.585	-1647.19
201.524	8556.19	201.524	14093	201.524	-1558.36
201.463	8506.27	201.463	14131.8	201.463	-1486.68
201.402	8331.27	201.402	14168.1	201.402	-1439.31
201.341	8046.48	201.341	14209.2	201.341	-1421.61
201.281	7671.09	201.281	14261.8	201.281	-1436.64
201.22	7226.96	201.22	14331.4	201.22	-1484.65
201.159	6737.18	201.159	14421.8	201.159	-1562.96
201.098	6224.72	201.098	14534.3	201.098	-1665.85
201.038	5711.09	201.038	14667.4	201.038	-1784.88
200.977	5215.25	200.977	14816.8	200.977	-1909.21
200.916	4752.75	200.916	14975.4	200.916	-2026.32
200.855	4335.14	200.855	15133.9	200.855	-2122.72
200.794	3969.72	200.794	15281.1	200.794	-2184.81
200.734	3659.58	200.734	15404.6	200.734	-2199.83
200.673	3403.98	200.673	15492.1	200.673	-2156.71
200.612	3198.84	200.612	15531.9	200.612	-2046.93
200.551	3037.55	200.551	15513.9	200.551	-1865.12
200.491	2911.7	200.491	15430.5	200.491	-1609.58
200.43	2812.01	200.43	15277.6	200.43	-1282.53
200.369	2729.05	200.369	15054.3	200.369	-890.117
200.308	2653.95	200.308	14764.1	200.308	-442.135
200.247	2578.88	200.247	14414.7	200.247	48.4395
200.187	2497.45	200.187	14017.4	200.187	566.166
200.126	2404.82	200.126	13587.1	200.126	1094.02
200.065	2297.7	200.065	13141.8	200.065	1614.38
200.004	2174.26	200.004	12701.2	200.004	2110.08
199.944	2033.83	199.944	12286.2	199.944	2565.41
199.883	1876.69	199.883	11917.9	199.883	2967.07
199.822	1703.79	199.822	11616.1	199.822	3304.96
199.761	1516.53	199.761	11398.6	199.761	3572.72
199.7	1316.69	199.7	11280.2	199.7	3768.11
199.64	1106.37	199.64	11271.9	199.64	3893.02
199.579	888.111	199.579	11380.1	199.579	3953.3
199.518	665.07	199.518	11606.3	199.518	3958.26
199.457	441.274	199.457	11947.1	199.457	3920
199.397	221.872	199.397	12393.8	199.397	3852.49
199.336	13.3506	199.336	12933.1	199.336	3770.62
199.275	-176.323	199.275	13547.6	199.275	3689.1
199.214	-337.719	199.214	14216.2	199.214	3621.48
199.153	-460.099	199.153	14915.3	199.153	3579.19
199.093	-531.795	199.093	15619.8	199.093	3570.79
199.032	-540.749	199.032	16304.2	199.032	3601.41
198.971	-475.227	198.971	16943.4	198.971	3672.41
198.91	-324.656	198.91	17514.2	198.91	3781.38
198.85	-80.5186	198.85	17996.2	198.85	3922.32
198.789	262.774	198.789	18372.5	198.789	4086.16
198.728	707.099	198.728	18630.5	198.728	4261.41
198.667	1250.01	198.667	18762.4	198.667	4435.02
198.606	1884.37	198.606	18765.4	198.606	4593.28
198.546	2598.33	198.546	18641.6	198.546	4722.86
198.485	3375.57	198.485	18398.3	198.485	4811.66
198.424	4195.92	198.424	18046.6	198.424	4849.68
198.363	5036.32	198.363	17601.7	198.363	4829.66
198.303	5872.02	198.303	17081.7	198.303	4747.5
198.242	6677.92	198.242	16506.3	198.242	4602.57
198.181	7430.12	198.181	15896.6	198.181	4397.59
198.12	8107.34	198.12	15273.4	198.12	4138.48
198.059	8692.26	198.059	14656.9	198.059	3833.88
197.999	9172.65	197.999	14065.3	197.999	3494.56
197.938	9542.09	197.938	13514.5	197.938	3132.73
197.877	9800.38	197.877	13017.2	197.877	2761.27
197.816	9953.49	197.816	12582.9	197.816	2393.01
197.756	10013.1	197.756	12217.9	197.756	2040.04
197.695	9995.55	197.695	11924.7	197.695	1713.13
197.634	9920.92	197.634	11703	197.634	1421.38
197.573	9811.28	197.573	11549.6	197.573	1171.85
197.512	9689.2	197.512	11459	197.512	969.602
197.452	9576.16	197.452	11424	197.452	817.686
197.391	9490.97	197.391	11436.3	197.391	717.416
197.33	9448.6	197.33	11487.2	197.33	668.672
197.269	9459.19	197.269	11567.6	197.269	670.291
197.209	9527.51	197.209	11669.1	197.209	720.475
197.148	9652.88	197.148	11783.8	197.148	817.166
197.087	9829.48	197.087	11904.8	197.087	958.363
197.026	10047.1	197.026	12026	197.026	1142.34
196.965	10292	196.965	12142.6	196.965	1367.73
196.905	10548.7	196.905	12250.5	196.905	1633.55
196.844	10800.8	196.844	12346.4	196.844	1939
196.783	11032.6	196.783	12427.9	196.783	2283.29
196.722	11230.5	196.722	12492.7	196.722	2665.31
196.662	11384.1	196.662	12539.1	196.662	3083.28
196.601	11486.7	196.601	12565.7	196.601	3534.47
196.54	11535.7	196.54	12571.2	196.54	4014.85
196.479	11533.1	196.479	12554.7	196.479	4518.96
196.418	11484.4	196.418	12515.6	196.418	5039.77
196.358	11398.5	196.358	12453.8	196.358	5568.7
196.297	11286.3	196.297	12369.9	196.297	6095.85
196.236	11160	196.236	12265	196.236	6610.22
196.175	11031.5	196.175	12141.2	196.175	7100.2
196.115	10911.8	196.115	12001.4	196.115	7553.99
196.054	10809.4	196.054	11849.3	196.054	7960.19
195.993	10730	195.993	11689.3	195.993	8308.35
195.932	10676.2	195.932	11526.2	195.932	8589.5
195.871	10646.8	195.871	11365.2	195.871	8796.63
195.811	10637.7	195.811	11211.3	195.811	8925.03
195.75	10642.1	195.75	11069.1	195.75	8972.6
195.689	10651.2	195.689	10942.6	195.689	8939.9
195.628	10655.2	195.628	10834.5	195.628	8830.16
195.568	10644.6	195.568	10746.5	195.568	8649.1
195.507	10610.7	195.507	10678.9	195.507	8404.68
195.446	10547	195.446	10630.7	195.446	8106.64
195.385	10449.3	195.385	10599.4	195.385	7766.12
195.325	10316.7	195.325	10581.8	195.325	7395.09
195.264	10151.3	195.264	10574	195.264	7005.88
195.203	9958.35	195.203	10571.6	195.203	6610.65
195.142	9745.69	195.142	10570.8	195.142	6220.93
195.081	9523.11	195.081	10568.2	195.081	5847.23
195.021	9301.6	195.021	10561.5	195.021	5498.7
194.96	9092.47	194.96	10550	194.96	5182.85
194.899	8906.48	194.899	10534.2	194.899	4905.41
194.838	8753.07	194.838	10516.8	194.838	4670.22
194.778	8639.76	194.778	10501.5	194.778	4479.21
194.717	8571.69	194.717	10493.8	194.717	4332.43
194.656	8551.52	194.656	10499.7	194.656	4228.17
194.595	8579.44	194.595	10525.9	194.595	4163.09
194.534	8653.47	194.534	10578.9	194.534	4132.4
194.474	8769.93	194.474	10664.4	194.474	4130.17
194.413	8923.98	194.413	10787	194.413	4149.48
194.352	9110.28	194.352	10949.5	194.352	4182.84
194.291	9323.56	194.291	11152.9	194.291	4222.43
194.231	9559.08	194.231	11396	194.231	4260.52
194.17	9813.04	194.17	11675.4	194.17	4289.79
194.109	10082.7	194.109	11986.3	194.109	4303.71
194.048	10366.3	194.048	12322.1	194.048	4296.92
193.987	10662.9	193.987	12675.6	193.987	4265.51
193.927	10972	193.927	13039.3	193.927	4207.31
193.866	11292.9	193.866	13406.2	193.866	4122.09
193.805	11624.3	193.805	13770.3	193.805	4011.62
193.744	11963.9	193.744	14127.3	193.744	3879.66
193.684	12307.7	193.684	14475	193.684	3731.85
193.623	12650	193.623	14813.4	193.623	3575.39
193.562	12983.3	193.562	15144.7	193.562	3418.67
193.501	13298.8	193.501	15473	193.501	3270.76
193.44	13586.4	193.44	15804.1	193.44	3140.81
193.38	13835.8	193.38	16144.6	193.38	3037.46
193.319	14037.2	193.319	16501.2	193.319	2968.18
193.258	14182.1	193.258	16880.1	193.258	2938.68
193.197	14264.7	193.197	17285.7	193.197	2952.44
193.137	14282.2	193.137	17720.5	193.137	3010.31
193.076	14235.6	193.076	18183.9	193.076	3110.36
193.015	14130.5	193.015	18672.3	193.015	3247.83
192.954	13976.4	192.954	19178.8	192.954	3415.36
192.893	13787.3	192.893	19693.2	192.893	3603.39
192.833	13580.1	192.833	20203	192.833	3800.72
192.772	13374.3	192.772	20693.2	192.772	3995.24
192.711	13190.7	192.711	21148.2	192.711	4174.75
192.65	13049.4	192.65	21552	192.65	4327.75
192.59	12969	192.59	21889.7	192.59	4444.31
192.529	12964.7	192.529	22148.7	192.529	4516.71
192.468	13047.4	192.468	22319.1	192.468	4540.06
192.407	13222.3	192.407	22395.2	192.407	4512.57
192.346	13488.7	192.346	22375.3	192.346	4435.74
192.286	13839.6	192.286	22262.5	192.286	4314.19
192.225	14262.2	192.225	22064.3	192.225	4155.31
192.164	14738.6	192.164	21792.5	192.164	3968.68
192.103	15247	192.103	21462	192.103	3765.32
192.043	15762.9	192.043	21090.3	192.043	3556.88
191.982	16261.5	191.982	20696.6	191.982	3354.71
191.921	16718.5	191.921	20300	191.921	3169.04
191.86	17112.9	191.86	19918.8	191.86	3008.24
191.799	17427.5	191.799	19569.6	191.799	2878.24
191.739	17650.9	191.739	19265.7	191.739	2782.19
191.678	17777.6	191.678	19017.1	191.678	2720.31
191.617	17808.9	191.617	18829.6	191.617	2690.06
191.556	17752.3	191.556	18704.8	191.556	2686.47
191.496	17620.8	191.496	18640.4	191.496	2702.73
191.435	17432.1	191.435	18630.3	191.435	2730.86
191.374	17206.9	191.374	18665.3	191.374	2762.49
191.313	16967.3	191.313	18734.1	191.313	2789.69
191.252	16734.9	191.252	18823.8	191.252	2805.61
191.192	16529.6	191.192	18921.2	191.192	2805.14
191.131	16367.4	191.131	19013.4	191.131	2785.24
191.07	16259.9	191.07	19088.5	191.07	2745.19
191.009	16213.1	191.009	19136.4	191.009	2686.5
190.949	16227.3	190.949	19149.4	190.949	2612.67
190.888	16297	190.888	19122	190.888	2528.72
190.827	16411.8	190.827	19051.2	190.827	2440.61
190.766	16557.4	190.766	18936.7	190.766	2354.61
190.705	16716.5	190.705	18780	190.705	2276.57
190.645	16870.8	190.645	18584.6	190.645	2211.39
190.584	17002.4	190.584	18355.4	190.584	2162.48
190.523	17095	190.523	18098.3	190.523	2131.55
190.462	17135.9	190.462	17819.9	190.462	2118.46
190.402	17116.1	190.402	17526.8	190.402	2121.45
190.341	17031.8	190.341	17225.8	190.341	2137.4
190.28	16884.2	190.28	16923.6	190.28	2162.45
190.219	16679.8	190.219	16626.6	190.219	2192.59
190.158	16429	190.158	16340.9	190.158	2224.4
190.098	16146.2	190.098	16072.2	190.098	2255.68
190.037	15848.2	190.037	15826.4	190.037	2286.03
189.976	15552.7	189.976	15608.9	189.976	2317.25
189.915	15277.4	189.915	15425.1	189.915	2353.48
189.855	15038.6	189.855	15280.3	189.855	2401.15
189.794	14849.8	189.794	15179.5	189.794	2468.56
189.733	14721.1	189.733	15127.2	189.733	2565.32
189.672	14658.7	189.672	15127.6	189.672	2701.55
189.611	14664.2	189.611	15183.9	189.611	2886.88
189.551	14734.9	189.551	15298.4	189.551	3129.52
189.49	14864.1	189.49	15472.1	189.49	3435.27
189.429	15041.9	189.429	15704.7	189.429	3806.71
189.368	15255.4	189.368	15994.4	189.368	4242.61
189.308	15490.4	189.308	16337.8	189.308	4737.6
189.247	15731.6	189.247	16730.1	189.247	5282.2
189.186	15964	189.186	17165.6	189.186	5863.18
189.125	16173.4	189.125	17637.3	189.125	6464.24
189.064	16347.2	189.064	18138	189.064	7067.04
189.004	16475.1	189.004	18660.1	189.004	7652.34
188.943	16548.8	188.943	19196.4	188.943	8201.38
188.882	16562.9	188.882	19740.2	188.882	8697.16
188.821	16514.3	188.821	20286.1	188.821	9125.68
188.761	16402.3	188.761	20829.5	188.761	9477.02
188.7	16228.1	188.7	21367.3	188.7	9746.01
188.639	15995	188.639	21897.6	188.639	9932.63
188.578	15707.8	188.578	22419.6	188.578	10042
188.517	15372.4	188.517	22933.5	188.517	10083.8
188.457	14996	188.457	23439.6	188.457	10071.7
188.396	14586.6	188.396	23938.8	188.396	10022.2
188.335	14153.2	188.335	24431.2	188.335	9952.94
188.274	13705.3	188.274	24916.4	188.274	9881.76
188.214	13253.3	188.214	25393	188.214	9824.96
188.153	12808.3	188.153	25858.3	188.153	9796.07
188.092	12381.8	188.092	26308.4	188.092	9804.84
188.031	11985.4	188.031	26738.2	188.031	9856.43
187.97	11631	187.97	27141.5	187.97	9951.2
187.91	11330	187.91	27511.7	187.91	10084.7
187.849	11092.7	187.849	27842.4	187.849	10248.2
187.788	10928.4	187.788	28127.2	187.788	10429.7
187.727	10844.1	187.727	28361.1	187.727	10614.7
187.667	10844.4	187.667	28540.7	187.667	10788.3
187.606	10930.8	187.606	28664.5	187.606	10935.6
187.545	11101.4	187.545	28733.6	187.545	11044.1
187.484	11350.7	187.484	28751.3	187.484	11104.3
187.423	11669.7	187.423	28723.6	187.423	11110.8
187.363	12045.5	187.363	28658.5	187.363	11062.8
187.302	12462.4	187.302	28565.8	187.302	10964.6
187.241	12902.2	187.241	28456.4	187.241	10825
187.18	13344.9	187.18	28341.7	187.18	10656.8
187.12	13769.8	187.12	28232.8	187.12	10475.9
187.059	14156.5	187.059	28139.4	187.059	10300
186.998	14485.8	186.998	28069.7	186.998	10147.3
186.937	14740.8	186.937	28029.4	186.937	10034.7
186.876	14907.7	186.876	28021.4	186.876	9977.18
186.816	14976.6	186.816	28045.6	186.816	9985.8
186.755	14941.8	186.755	28099	186.755	10067.4
186.694	14802.3	186.694	28176.1	186.694	10223.8
186.633	14561.5	186.633	28268.9	186.633	10451.7
186.573	14227.3	186.573	28368.1	186.573	10743
186.512	13811.1	186.512	28463.7	186.512	11085.1
186.451	13327.8	186.451	28545.8	186.451	11462.4
186.39	12794.3	186.39	28605.5	186.39	11856.7
186.329	12229.3	186.329	28635.3	186.329	12249.1
186.269	11652	186.269	28630.5	186.269	12621.1
186.208	11081.2	186.208	28588.7	186.208	12955.6
186.147	10534.9	186.147	28510.9	186.147	13238.5
186.086	10029.4	186.086	28400.6	186.086	13459.2
186.026	9578.68	186.026	28264.2	186.026	13611
185.965	9194.46	185.965	28109.8	185.965	13691.9
185.904	8885.58	185.904	27947.4	185.904	13704.2
185.843	8658.16	185.843	27786.9	185.843	13653.9
185.782	8515.56	185.782	27638.3	185.782	13550.5
185.722	8458.58	185.722	27510.2	185.722	13406.1
185.661	8485.54	185.661	27409.1	185.661	13234.1
185.6	8592.59	185.6	27338.8	185.6	13049
185.539	8773.87	185.539	27299.9	185.539	12864.5
185.479	9021.79	185.479	27289.8	185.479	12693.4
185.418	9327.17	185.418	27302.2	185.418	12546.8
185.357	9679.51	185.357	27328.4	185.357	12433.2
185.296	10067.2	185.296	27356.7	185.296	12358.7
185.236	10477.7	185.236	27374.1	185.236	12326.3
185.175	10898	185.175	27367	185.175	12336.8
185.114	11314.6	185.114	27321.9	185.114	12388.2
185.053	11714.3	185.053	27226.9	185.053	12476.4
184.992	12084.3	184.992	27072.3	184.992	12595.8
184.932	12412.9	184.932	26851.6	184.932	12739.6
184.871	12689.9	184.871	26562.2	184.871	12900.2
184.81	12907.2	184.81	26205.7	184.81	13069.7
184.749	13059.2	184.749	25788	184.749	13240.4
184.689	13143.3	184.689	25319.2	184.689	13405.1
184.628	13160.2	184.628	24812.9	184.628	13557.5
184.567	13113.7	184.567	24285.7	184.567	13692.2
184.506	13011.3	184.506	23756.2	184.506	13805.2
184.445	12863.2	184.445	23243.8	184.445	13893.6
184.385	12682.5	184.385	22767.6	184.385	13956.2
184.324	12484.3	184.324	22345.3	184.324	13993.3
184.263	12284.7	184.263	21992	184.263	14006.5
184.202	12100.4	184.202	21719.3	184.202	13999.2
184.142	11947.1	184.142	21534.6	184.142	13975.8
184.081	11839.2	184.081	21440.5	184.081	13942.2
184.02	11788.5	184.02	21434.9	184.02	13905.1
183.959	11803.7	183.959	21511.1	183.959	13871.6
183.898	11889.8	183.898	21657.9	183.898	13849.5
183.838	12047.6	183.838	21861	183.838	13845.7
183.777	12274.2	183.777	22103.3	183.777	13866.8
183.716	12562.7	183.716	22366.4	183.716	13917.8
183.655	12903	183.655	22631.9	183.655	14001.7
183.595	13282.4	183.595	22882.2	183.595	14119.5
183.534	13686.6	183.534	23102.3	183.534	14269.1
183.473	14100.3	183.473	23280.3	183.473	14445.9
183.412	14508.7	183.412	23408.5	183.412	14642.1
183.351	14897.8	183.351	23483.9	183.351	14847.2
183.291	15256	183.291	23508.4	183.291	15048.7
183.23	15573.7	183.23	23488.7	183.23	15232.3
183.169	15844.6	183.169	23436.1	183.169	15382.8
183.108	16065.2	183.108	23365.3	183.108	15485.5
183.048	16235	183.048	23294.2	183.048	15526.8
182.987	16356.2	182.987	23242.1	182.987	15495.3
182.926	16433.2	182.926	23228.8	182.926	15383
182.865	16471.7	182.865	23272.9	182.865	15185.8
182.804	16478.3	182.804	23391.1	182.804	14904.3
182.744	16459.8	182.744	23596.6	182.744	14543.7
182.683	16422.6	182.683	23898.3	182.683	14114.2
182.622	16371.9	182.622	24300	182.622	13629.9
182.561	16312	182.561	24800.5	182.561	13108.6
182.501	16245.4	182.501	25392.9	182.501	12570.1
182.44	16173.4	182.44	26065.3	182.44	12035.6
182.379	16096.2	182.379	26801.3	182.379	11525.6
182.318	16013	182.318	27580.9	182.318	11058.8
182.257	15922.6	182.257	28381.4	182.257	10650.6
182.197	15824.1	182.197	29178.8	182.197	10312.1
182.136	15716.7	182.136	29949	182.136	10049.2
182.075	15600.4	182.075	30669	182.075	9862.07
182.014	15476.5	182.014	31318	182.014	9745.3
181.954	15346.9	181.954	31878.5	181.954	9688.11
181.893	15214.8	181.893	32336.7	181.893	9675.32
181.832	15083.6	181.832	32683.5	181.832	9688.48
181.771	14957.4	181.771	32913.9	181.771	9707.34
181.71	14839.6	181.71	33027.5	181.71	9711.39
181.65	14733	181.65	33027.8	181.65	9681.56
181.589	14639.2	181.589	32921.6	181.589	9601.62
181.528	14557.9	181.528	32718.1	181.528	9459.55
181.467	14487.1	181.467	32428.6	181.467	9248.41
181.407	14422.5	181.407	32064.7	181.407	8966.9
181.346	14358.2	181.346	31638.5	181.346	8619.43
181.285	14286.5	181.285	31161	181.285	8215.74
181.224	14199.1	181.224	30642.3	181.224	7770.11
181.163	14086.9	181.163	30090.6	181.163	7300.21
181.103	13941.8	181.103	29512.9	181.103	6825.71
181.042	13756.7	181.042	28914.6	181.042	6366.77
180.981	13526.8	180.981	28299.9	180.981	5942.52
180.92	13249.9	180.92	27672.4	180.92	5569.65
180.86	12927.1	180.86	27035.8	180.86	5261.33
180.799	12562.8	180.799	26394.1	180.799	5026.34
180.738	12164.8	180.738	25752.5	180.738	4868.72
180.677	11743.9	180.677	25117.9	180.677	4787.73
180.616	11313	180.616	24498.7	180.616	4778.29
180.556	10887	180.556	23905.3	180.556	4831.71
180.495	10480.9	180.495	23349.7	180.495	4936.77
180.434	10109.4	180.434	22845.1	180.434	5080.82
180.373	9785.6	180.373	22405.3	180.373	5251.07
180.313	9520.04	180.313	22043.7	180.313	5435.72
180.252	9320.03	180.252	21772.4	180.252	5624.91
180.191	9189.11	180.191	21601.5	180.191	5811.42
180.13	9126.83	180.13	21537.5	180.13	5991.02
180.069	9128.89	180.069	21583	180.069	6162.47
180.009	9187.54	180.009	21735.8	180.009	6327.15
179.948	9292.31	179.948	21988.3	179.948	6488.43
179.887	9430.89	179.887	22328	179.887	6650.82
179.826	9590.16	179.826	22737	179.826	6818.93
179.766	9757.29	179.766	23193.2	179.766	6996.49
179.705	9920.75	179.705	23670.8	179.705	7185.51
179.644	10071.2	179.644	24141.7	179.644	7385.5
179.583	10201.9	179.583	24576.6	179.583	7593.16
179.522	10309.6	179.522	24946.8	179.522	7802.27
179.462	10393.8	179.462	25225.6	179.462	8004.01
179.401	10457.4	179.401	25389.5	179.401	8187.62
179.34	10505.2	179.34	25419.7	179.34	8341.24
179.279	10543.7	179.279	25303.3	179.279	8453.13
179.219	10580.1	179.219	25033.5	179.219	8512.75
179.158	10621.1	179.158	24610.4	179.158	8511.95
179.097	10672.1	179.097	24040.7	179.097	8445.95
179.036	10736.2	179.036	23337.4	179.036	8314.03
178.975	10814	178.975	22519.3	178.975	8119.88
178.915	10902.8	178.915	21609.3	178.915	7871.52
178.854	10997.1	178.854	20634.1	178.854	7580.78
178.793	11088.5	178.793	19621.8	178.793	7262.44
178.732	11166.9	178.732	18601.5	178.732	6932.96
178.672	11221.1	178.672	17600.9	178.672	6609.04
178.611	11239.7	178.611	16645.9	178.611	6306.02
178.55	11213	178.55	15758.9	178.55	6036.44
178.489	11133.4	178.489	14958.5	178.489	5808.64
178.428	10996.8	178.428	14258.4	178.428	5625.8
178.368	10803.2	178.368	13667.8	178.368	5485.39
178.307	10557.3	178.307	13190.8	178.307	5379.08
178.246	10268.6	178.246	12827.1	178.246	5293.27
178.185	9950.59	178.185	12572.7	178.185	5210.04
178.125	9620.75	178.125	12420.1	178.125	5108.65
178.064	9298.88	178.064	12359.4	178.064	4967.27
178.003	9006.08	178.003	12379.3	178.003	4765.05
177.942	8763.16	177.942	12467.7	177.942	4484.05
177.881	8589.12	177.881	12612.4	177.881	4111.2
177.821	8499.67	177.821	12802.3	177.821	3639.8
177.76	8506	177.76	13027	177.76	3070.68
177.699	8613.73	177.699	13278.2	177.699	2412.71
177.638	8822.39	177.638	13549	177.638	1682.75
177.578	9125.24	177.578	13834.3	177.578	904.887
177.517	9509.55	177.517	14130.7	177.517	109.1
177.456	9957.35	177.456	14436.2	177.456	-670.568
177.395	10446.5	177.395	14749.8	177.395	-1398.25
177.334	10952.2	177.334	15071.2	177.334	-2038.7
177.274	11448.3	177.274	15400.7	177.274	-2559.72
177.213	11909.5	177.213	15738.3	177.213	-2934.51
177.152	12312.6	177.152	16084	177.152	-3143.52
177.091	12637.7	177.091	16437.1	177.091	-3175.98
177.031	12870.3	177.031	16796.4	177.031	-3030.64
176.97	13001.4	176.97	17160.1	176.97	-2715.96
176.909	13028	176.909	17525.9	176.909	-2249.56
176.848	12953.6	176.848	17890.7	176.848	-1656.99
176.787	12787.4	176.787	18251.4	176.787	-970.023
176.727	12543.8	176.727	18604.5	176.727	-224.5
176.666	12241.4	176.666	18946.6	176.666	542.08
176.605	11901.3	176.605	19274.8	176.605	1293.02
176.544	11546.5	176.544	19586.3	176.544	1994.72
176.484	11199.7	176.484	19878.9	176.484	2618.77
176.423	10882.6	176.423	20151.2	176.423	3143.47
176.362	10614.5	176.362	20402.1	176.362	3554.92
176.301	10411.3	176.301	20631.3	176.301	3847.46
176.24	10285.1	176.24	20839	176.24	4023.46
176.18	10243.6	176.18	21025.6	176.18	4092.62
176.119	10290.3	176.119	21191.8	176.119	4070.71
176.058	10424.5	176.058	21338.4	176.058	3977.98
175.997	10641.6	175.997	21465.8	175.997	3837.33
175.937	10934.1	175.937	21574.3	175.937	3672.43
175.876	11291.8	175.876	21664	175.876	3505.93
175.815	11703	175.815	21734.3	175.815	3357.85
175.754	12154.6	175.754	21784.2	175.754	3244.35
175.694	12633.5	175.694	21812.8	175.694	3176.93
175.633	13126.5	175.633	21818.4	175.633	3162
175.572	13621.1	175.572	21800	175.572	3201
175.511	14105.6	175.511	21756.3	175.511	3290.83
175.45	14569.3	175.45	21686.9	175.45	3424.7
175.39	15002.9	175.39	21592.3	175.39	3593.13
175.329	15398.1	175.329	21474	175.329	3785.15
175.268	15747.7	175.268	21335	175.268	3989.41
175.207	16045.8	175.207	21179.6	175.207	4195.3
175.147	16287.5	175.147	21013.9	175.147	4393.8
175.086	16468.8	175.086	20845.8	175.086	4578.09
175.025	16587.1	175.025	20684.3	175.025	4743.84
174.964	16640.5	174.964	20539.7	174.964	4889.3
174.903	16628.5	174.903	20423.1	174.903	5014.98
174.843	16551.7	174.843	20345.8	174.843	5123.21
174.782	16412.1	174.782	20318.5	174.782	5217.53
174.721	16212.6	174.721	20351.1	174.721	5301.96
174.66	15957.4	174.66	20451.6	174.66	5380.38
174.6	15652	174.6	20625.4	174.6	5455.92
174.539	15302.3	174.539	20875.2	174.539	5530.55
174.478	14915.2	174.478	21199.6	174.478	5604.88
174.417	14497.8	174.417	21593.9	174.417	5678.16
174.356	14057.1	174.356	22048.9	174.356	5748.48
174.296	13600	174.296	22551.9	174.296	5813.2
174.235	13132.7	174.235	23086.6	174.235	5869.45
174.174	12660.8	174.174	23633.8	174.174	5914.75
174.113	12189	174.113	24172.4	174.113	5947.58
174.053	11721.2	174.053	24680	174.053	5967.87
173.992	11260.3	173.992	25134.9	173.992	5977.38
173.931	10808.9	173.931	25516.3	173.931	5979.87
173.87	10369.3	173.87	25806.6	173.87	5980.98
173.809	9943.72	173.809	25991.5	173.809	5988
173.749	9534.97	173.749	26062	173.749	6009.35
173.688	9146.57	173.688	26014.5	173.688	6053.88
173.627	8783.12	173.627	25851.4	173.627	6130.14
173.566	8450.41	173.566	25581.4	173.566	6245.57
173.506	8155.49	173.506	25218.9	173.506	6405.68
173.445	7906.51	173.445	24784	173.445	6613.48
173.384	7712.47	173.384	24300.6	173.384	6868.94
173.323	7582.7	173.323	23796.1	173.323	7168.83
173.262	7526.38	173.262	23299.3	173.262	7506.74
173.202	7551.78	173.202	22838.9	173.202	7873.39
173.141	7665.64	173.141	22442.1	173.141	8257.2
173.08	7872.47	173.08	22132.7	173.08	8645.1
173.019	8173.99	173.019	21929.7	173.019	9023.43
172.959	8568.62	172.959	21846.4	172.959	9378.95
172.898	9051.32	172.898	21889.5	172.898	9699.87
172.837	9613.49	172.837	22058.5	172.837	9976.73
172.776	10243.2	172.776	22346	172.776	10203.1
172.715	10925.8	172.715	22738	172.715	10376.3
172.655	11644.2	172.655	23214.9	172.655	10497.3
172.594	12380.2	172.594	23752.6	172.594	10571.1
172.533	13115.2	172.533	24323.9	172.533	10605.9
172.472	13831.1	172.472	24900.5	172.472	10613
172.412	14511.7	172.412	25454.6	172.412	10605.9
172.351	15143.3	172.351	25960.1	172.351	10599.3
172.29	15715.3	172.29	26395.1	172.29	10607.9
172.229	16221.2	172.229	26742.3	172.229	10645.9
172.168	16658.4	172.168	26990.4	172.168	10725.9
172.108	17028.6	172.108	27134.4	172.108	10857.8
172.047	17336.9	172.047	27176	172.047	11048.9
171.986	17591.9	171.986	27123.2	171.986	11303.2
171.925	17804.6	171.925	26989.5	171.925	11621.3
171.865	17987.7	171.865	26793.2	171.865	12000.7
171.804	18154.3	171.804	26555.7	171.804	12436.2
171.743	18317.4	171.743	26300.7	171.743	12920.3
171.682	18488.6	171.682	26052	171.682	13443.9
171.621	18677.6	171.621	25832.5	171.621	13996.9
171.561	18891.4	171.561	25662.6	171.561	14569
171.5	19134.3	171.5	25559.2	171.5	15150.3
171.439	19407.5	171.439	25534.6	171.439	15731.5
171.378	19709.4	171.378	25596.4	171.378	16304.7
171.318	20035.9	171.318	25746.6	171.318	16863.4
171.257	20381	171.257	25982.5	171.257	17402.4
171.196	20737.4	171.196	26296.3	171.196	17917.9
171.135	21097.3	171.135	26676.4	171.135	18407.4
171.074	21453	171.074	27108.1	171.074	18869
171.014	21797.7	171.014	27574.5	171.014	19301.6
170.953	22125.7	170.953	28058	170.953	19704.3
170.892	22433.2	170.892	28540.8	170.892	20076.1
170.831	22718.3	170.831	29006.6	170.831	20416
170.771	22980.9	170.771	29440.7	170.771	20722.5
170.71	23222.6	170.71	29831.4	170.71	20994
170.649	23446.4	170.649	30170.2	170.649	21228.6
170.588	23656.4	170.588	30452	170.588	21424.5
170.527	23856.9	170.527	30675.1	170.527	21580
170.467	24052.4	170.467	30841.1	170.467	21694
170.406	24246.6	170.406	30954.6	170.406	21766.1
170.345	24442.4	170.345	31022.5	170.345	21797.1
170.284	24641.6	170.284	31053.6	170.284	21788.9
170.224	24844.5	170.224	31057.7	170.224	21744.6
170.163	25050.2	170.163	31045	170.163	21668.9
170.102	25256.6	170.102	31025.5	170.102	21567.7
170.041	25460.9	170.041	31008.5	170.041	21447.8
169.98	25659.8	169.98	31001.6	169.98	21317.2
169.92	25850	169.92	31011.1	169.92	21184.3
169.859	26028.8	169.859	31041.1	169.859	21057.7
169.798	26194.5	169.798	31093.9	169.798	20946.1
169.737	26346.4	169.737	31169.5	169.737	20857.7
169.677	26485.6	169.677	31266.1	169.677	20799.9
169.616	26614.8	169.616	31380.3	169.616	20779.2
169.555	26738.4	169.555	31507.4	169.555	20801.2
169.494	26862.4	169.494	31641.8	169.494	20869.9
169.433	26993.6	169.433	31777.5	169.433	20988.1
169.373	27140	169.373	31908.3	169.373	21157.2
169.312	27309.6	169.312	32028.6	169.312	21377.2
169.251	27510.2	169.251	32133.7	169.251	21647.1
169.19	27749	169.19	32220.2	169.19	21964.2
169.13	28031.7	169.13	32285.9	169.13	22325
169.069	28362.3	169.069	32330.8	169.069	22724.7
169.008	28742.8	169.008	32356.4	169.008	23157.7
168.947	29173.1	168.947	32366.2	168.947	23617.3
168.886	29650.6	168.886	32365.4	168.886	24096
168.826	30170.7	168.826	32360.9	168.826	24585.9
168.765	30726.6	168.765	32360.6	168.765	25078.3
168.704	31310.2	168.704	32373.6	168.704	25564.4
168.643	31911.9	168.643	32409.4	168.643	26035.3
168.583	32521.4	168.583	32477.2	168.583	26482.5
168.522	33128.4	168.522	32586.2	168.522	26898.2
168.461	33722.6	168.461	32744.3	168.461	27275.5
168.4	34294.9	168.4	32958.3	168.4	27609.1
168.339	34837.1	168.339	33232.9	168.339	27895.4
168.279	35342.8	168.279	33571.2	168.279	28132.9
168.218	35807.3	168.218	33973.7	168.218	28322.6
168.157	36228.2	168.157	34439.2	168.157	28467.9
168.096	36604.6	168.096	34963.7	168.096	28574.5
168.036	36938	168.036	35541.7	168.036	28650.6
167.975	37231.4	167.975	36165.7	167.975	28706.3
167.914	37489.2	167.914	36826.9	167.914	28753.2
167.853	37716.9	167.853	37515.5	167.853	28803.7
167.792	37920.6	167.792	38221.5	167.792	28870.5
167.732	38106.7	167.732	38934.5	167.732	28965.4
167.671	38281	167.671	39644.8	167.671	29099
167.61	38448.8	167.61	40343.6	167.61	29279.6
167.549	38614.1	167.549	41023.4	167.549	29512.9
167.489	38779.6	167.489	41677.9	167.489	29801.2
167.428	38946.2	167.428	42302.8	167.428	30143
167.367	39112.8	167.367	42895.4	167.367	30533.4
167.306	39276.9	167.306	43454.8	167.306	30963.9
167.245	39433.8	167.245	43981.7	167.245	31423.2
167.185	39577.8	167.185	44478.4	167.185	31897.2
167.124	39701.8	167.124	44948.3	167.124	32370.5
167.063	39798.4	167.063	45395.8	167.063	32827
167.002	39859.9	167.002	45826.2	167.002	33251.2
166.942	39879.3	166.942	46245	166.942	33628.9
166.881	39850.6	166.881	46658	166.881	33948.7
166.82	39769.7	166.82	47070.8	166.82	34202.2
166.759	39634.5	166.759	47488.7	166.759	34385.2
166.698	39445.5	166.698	47916.7	166.698	34497.9
166.638	39205.9	166.638	48358.8	166.638	34544.9
166.577	38922	166.577	48818.6	166.577	34535.2
166.516	38602.4	166.516	49298.4	166.516	34481.8
166.455	38258.6	166.455	49799.8	166.455	34400.8
166.395	37903.8	166.395	50323.3	166.395	34310.5
166.334	37552.5	166.334	50868.4	166.334	34230.6
166.273	37219.9	166.273	51433.4	166.273	34180.8
166.212	36921	166.212	52015.5	166.212	34179.7
166.152	36669.8	166.152	52610.9	166.152	34243.9
166.091	36478.7	166.091	53214.8	166.091	34386.8
166.03	36357.3	166.03	53821.6	166.03	34618.3
165.969	36312.6	165.969	54424.8	165.969	34943.8
165.908	36348.2	165.908	55017.6	165.908	35364.4
165.848	36464	165.848	55592.9	165.848	35877
165.787	36656.7	165.787	56143.6	165.787	36474.1
165.726	36920	165.726	56663.2	165.726	37145.2
165.665	37244.7	165.665	57145.9	165.665	37876.8
165.605	37619.8	165.605	57586.8	165.605	38653.8
165.544	38032.8	165.544	57982.7	165.544	39460.2
165.483	38471	165.483	58331.8	165.483	40280.3
165.422	38921.7	165.422	58634.2	165.422	41099.3
165.361	39373.4	165.361	58892	165.361	41904.1
165.301	39816	165.301	59109.1	165.301	42684.4
165.24	40241.3	165.24	59290.9	165.24	43432.4
165.179	40643.7	165.179	59444.4	165.179	44143.5
165.118	41019.5	165.118	59577.6	165.118	44815.8
165.058	41367.2	165.058	59699.1	165.058	45450.2
164.997	41687.3	164.997	59817.6	164.997	46050.1
164.936	41981.4	164.936	59941.5	164.936	46620.3
164.875	42252.2	164.875	60078.2	164.875	47166.6
164.814	42502.7	164.814	60233.8	164.814	47695.3
164.754	42735.7	164.754	60412.9	164.754	48212.3
164.693	42953.3	164.693	60618.1	164.693	48722.4
164.632	43157.1	164.632	60850.1	164.632	49228.9
164.571	43347.5	164.571	61107.7	164.571	49733.4
164.511	43523.9	164.511	61388.2	164.511	50235.1
164.45	43685.3	164.45	61687.3	164.45	50731.3
164.389	43830	164.389	61999.6	164.389	51217.2
164.328	43956.5	164.328	62319.2	164.328	51686.3
164.267	44063.5	164.267	62640	164.267	52130.8
164.207	44151.1	164.207	62956.1	164.207	52542.1
164.146	44220.2	164.146	63262.3	164.146	52911.6
164.085	44273.6	164.085	63553.8	164.085	53230.8
164.024	44315.5	164.024	63827.3	164.024	53492.5
163.964	44351.7	163.964	64079.9	163.964	53690.7
163.903	44389.1	163.903	64309.9	163.903	53821.6
163.842	44435.4	163.842	64516	163.842	53883.7
163.781	44498.1	163.781	64697.5	163.781	53877.8
163.72	44584.2	163.72	64853.6	163.72	53807.3
163.66	44699.1	163.66	64983.4	163.66	53678.2
163.599	44845.8	163.599	65085.5	163.599	53498.5
163.538	45024.7	163.538	65157.6	163.538	53278.1
163.477	45232.5	163.477	65197.2	163.477	53028.4
163.417	45462.7	163.417	65200.7	163.417	52761.7
163.356	45705	163.356	65164.2	163.356	52490.6
163.295	45946.4	163.295	65083.7	163.295	52227.5
163.234	46170.9	163.234	64955.2	163.234	51984.2
163.173	46361.4	163.173	64775.5	163.173	51771
163.113	46499.8	163.113	64542.3	163.113	51596.5
163.052	46568.9	163.052	64254.9	163.052	51467.2
162.991	46553.5	162.991	63914.2	162.991	51387.4
162.93	46440.9	162.93	63522.9	162.93	51358.4
162.87	46222.7	162.87	63085.9	162.87	51379.1
162.809	45895	162.809	62609.8	162.809	51445.7
162.748	45458.9	162.748	62102.5	162.748	51552
162.687	44920.7	162.687	61573.1	162.687	51689.2
162.626	44291.3	162.626	61031.1	162.626	51846.9
162.566	43586.1	162.566	60485.9	162.566	52013
162.505	42823.4	162.505	59946	162.505	52174.4
162.444	42023.8	162.444	59418.5	162.444	52317.1
162.383	41208.6	162.383	58908.8	162.383	52427.5
162.323	40398.6	162.323	58420.1	162.323	52492
162.262	39612.9	162.262	57953.3	162.262	52498.5
162.201	38867.8	162.201	57507.2	162.201	52436.1
162.14	38175.8	162.14	57078.8	162.14	52296.1
162.079	37545.3	162.079	56663.7	162.079	52072.2
162.019	36980.3	162.019	56257	162.019	51760.7
161.958	36480.5	161.958	55853.8	161.958	51361.1
161.897	36042	161.897	55450	161.897	50875.8
161.836	35657.6	161.836	55043	161.836	50310.6
161.776	35318.3	161.776	54632.7	161.776	49674
161.715	35014.2	161.715	54221	161.715	48977.6
161.654	34735.2	161.654	53812.8	161.654	48234.9
161.593	34472.7	161.593	53415.5	161.593	47461.9
161.532	34219.6	161.532	53038.6	161.532	46675.5
161.472	33971.8	161.472	52693	161.472	45893.6
161.411	33727.9	161.411	52390.5	161.411	45133.9
161.35	33489.4	161.35	52142.4	161.35	44413.6
161.289	33260.6	161.289	51958.6	161.289	43748.4
161.229	33048	161.229	51847.1	161.229	43151.9
161.168	32859.5	161.168	51812.2	161.168	42635.5
161.107	32703.7	161.107	51854.6	161.107	42207.2
161.046	32588.9	161.046	51970.8	161.046	41872
160.985	32522.5	160.985	52153	160.985	41631.4
160.925	32509.9	160.925	52389.2	160.925	41483.6
160.864	32554.5	160.864	52664.2	160.864	41423.6
160.803	32656.7	160.803	52960	160.803	41443.8
160.742	32814.5	160.742	53257.1	160.742	41534.4
160.682	33023.4	160.682	53535.7	160.682	41683.8
160.621	33276.9	160.621	53777	160.621	41879.7
160.56	33567.1	160.56	53964.1	160.56	42109.6
160.499	33885.3	160.499	54083.2	160.499	42361.4
160.438	34222.9	160.438	54124.4	160.438	42624.6
160.378	34572.1	160.378	54082.1	160.378	42890
160.317	34926.3	160.317	53955	160.317	43150.7
160.256	35281	160.256	53746.1	160.256	43402.4
160.195	35633.4	160.195	53462.2	160.195	43642.8
160.135	35982.8	160.135	53112.8	160.135	43872.2
160.074	36330.2	160.074	52709.8	160.074	44092.6
160.013	36678	160.013	52266	160.013	44307.6
159.952	37029	159.952	51794.1	159.952	44521.7
159.891	37386.5	159.891	51306.4	159.891	44739.7
159.831	37752.4	159.831	50813.4	159.831	44965.6
159.77	38127.9	159.77	50323.9	159.77	45202.8
159.709	38512	159.709	49844.6	159.709	45452.6
159.648	38901.3	159.648	49380.5	159.648	45714.4
159.588	39290.5	159.588	48934.8	159.588	45985.4
159.527	39671.9	159.527	48510.1	159.527	46260
159.466	40036.1	159.466	48108.7	159.466	46530.7
159.405	40372.5	159.405	47733.4	159.405	46787.6
159.344	40670.3	159.344	47388.3	159.344	47019.7
159.284	40919.1	159.284	47079.2	159.284	47215
159.223	41110	159.223	46813.9	159.223	47361.4
159.162	41236.2	159.162	46602.4	159.162	47447.6
159.101	41294	159.101	46455.8	159.101	47463.7
159.041	41283.2	159.041	46386.7	159.041	47402.2
158.98	41207.3	158.98	46407.4	158.98	47258.2
158.919	41073.4	158.919	46529.2	158.919	47030.2
158.858	40892.1	158.858	46761.2	158.858	46719.9
158.797	40676.6	158.797	47108.8	158.797	46332.8
158.737	40442.1	158.737	47573.2	158.737	45877.6
158.676	40205	158.676	48150	158.676	45365.6
158.615	39981.3	158.615	48828.9	158.615	44810.8
158.554	39786.2	158.554	49594.2	158.554	44228.4
158.494	39632.6	158.494	50424.6	158.494	43634.7
158.433	39530.8	158.433	51294.2	158.433	43045.6
158.372	39487.5	158.372	52174.2	158.372	42476.5
158.311	39505.7	158.311	53034	158.311	41941
158.25	39584.6	158.25	53843.4	158.25	41450.5
158.19	39720.2	158.19	54574.4	158.19	41014.1
158.129	39905.1	158.129	55202.8	158.129	40637.7
158.068	40130.1	158.068	55710.5	158.068	40324.5
158.007	40384.2	158.007	56085.7	158.007	40075.1
157.947	40656.3	157.947	56324.5	157.947	39887.4
157.886	40935.6	157.886	56431	157.886	39757.4
157.825	41212.9	157.825	56416.6	157.825	39679.7
157.764	41480.9	157.764	56299.7	157.764	39647.8
157.703	41734.7	157.703	56103.5	157.703	39655.1
157.643	41972.5	157.643	55855.3	157.643	39695
157.582	42195.4	157.582	55583.7	157.582	39761.6
157.521	42406.9	157.521	55316.8	157.521	39850
157.46	42613	157.46	55080.2	157.46	39956.4
157.4	42821.5	157.4	54895.3	157.4	40078.6
157.339	43040.8	157.339	54777.6	157.339	40215.2
157.278	43279.9	157.278	54736.2	157.278	40366.3
157.217	43547.2	157.217	54773.1	157.217	40532.7
157.156	43850.2	157.156	54883.7	157.156	40715.7
157.096	44194.4	157.096	55057.1	157.096	40917.1
157.035	44583.4	157.035	55278	157.035	41138.6
156.974	45018.7	156.974	55527.6	156.974	41381.6
156.913	45499	156.913	55785.8	156.913	41647
156.853	46021.1	156.853	56033	156.853	41935.2
156.792	46579.6	156.792	56251.8	156.792	42245.8
156.731	47167.7	156.731	56428.7	156.731	42577.9
156.67	47776.9	156.67	56555.2	156.67	42930
156.61	48398.5	156.61	56628.4	156.61	43300
156.549	49023.1	156.549	56651.6	156.549	43685.7
156.488	49641.5	156.488	56633.2	156.488	44084.6
156.427	50245.2	156.427	56587	156.427	44494.2
156.366	50826.2	156.366	56529.9	156.366	44912.2
156.306	51377.6	156.306	56481.3	156.306	45336.3
156.245	51893.8	156.245	56460.8	156.245	45764.5
156.184	52370.3	156.184	56487.1	156.184	46194.9
156.123	52803.6	156.123	56575.9	156.123	46625.7
156.063	53191.7	156.063	56739.1	156.063	47055.1
156.002	53533.7	156.002	56983.7	156.002	47481.2
155.941	53829.6	155.941	57311.3	155.941	47902.2
155.88	54080.7	155.88	57718	155.88	48316.1
155.819	54289.4	155.819	58194.8	155.819	48720.8
155.759	54458.8	155.759	58728.8	155.759	49114.1
155.698	54593.2	155.698	59303.8	155.698	49494.2
155.637	54697.8	155.637	59902.1	155.637	49859.6
155.576	54778.6	155.576	60505.4	155.576	50209.2
155.516	54842.4	155.516	61096.9	155.516	50542.8
155.455	54896.5	155.455	61662.1	155.455	50861.4
155.394	54948.5	155.394	62190	155.394	51167
155.333	55006.2	155.333	62673.6	155.333	51463
155.272	55077.1	155.272	63110.7	155.272	51754.3
155.212	55167.9	155.212	63503.4	155.212	52047.1
155.151	55284.5	155.151	63858.1	155.151	52348.4
155.09	55431.7	155.09	64184.7	155.09	52666.7
155.029	55612.2	155.029	64495.7	155.029	53010.3
154.969	55827.4	154.969	64804.9	154.969	53388.1
154.908	56076.4	154.908	65127.1	154.908	53808.3
154.847	56356.5	154.847	65476.3	154.847	54278.2
154.786	56663.3	154.786	65865.1	154.786	54803.8
154.725	56990.7	154.725	66304	154.725	55389.5
154.665	57331.6	154.665	66800.9	154.665	56037.6
154.604	57678.1	154.604	67361.1	154.604	56748.1
154.543	58022.3	154.543	67986.5	154.543	57519.2
154.482	58356.4	154.482	68677	154.482	58346.9
154.422	58674.1	154.422	69429.7	154.422	59225.7
154.361	58970	154.361	70240.2	154.361	60148.5
154.3	59241.1	154.3	71102.8	154.3	61107.7
154.239	59486.1	154.239	72010.7	154.239	62095.4
154.178	59706.5	154.178	72957.1	154.178	63103.8
154.118	59905.6	154.118	73935.2	154.118	64126
154.057	60089.2	154.057	74938.4	154.057	65156.2
153.996	60264.8	153.996	75960.5	153.996	66190.1
153.935	60441.4	153.935	76996	153.935	67225
153.875	60628.9	153.875	78039.9	153.875	68259.8
153.814	60837.5	153.814	79087.8	153.814	69294.9
153.753	61077.4	153.753	80135.8	153.753	70332
153.692	61358	153.692	81180.7	153.692	71373.6
153.631	61687.8	153.631	82220.1	153.631	72422.7
153.571	62073.7	153.571	83252.6	153.571	73482.5
153.51	62520.9	153.51	84278	153.51	74555.6
153.449	63033.1	153.449	85297.9	153.449	75644.1
153.388	63612.1	153.388	86316	153.388	76749.4
153.328	64258	153.328	87338.1	153.328	77871.7
153.267	64969.7	153.267	88372.9	153.267	79010.4
153.206	65744.7	153.206	89431.8	153.206	80164.3
153.145	66580	153.145	90528.9	153.145	81331.8
153.084	67471.6	153.084	91680.5	153.084	82511.7
153.024	68415.6	153.024	92905	153.024	83703.1
152.963	69407.5	152.963	94221.8	152.963	84906.4
152.902	70443.1	152.902	95650.4	152.902	86123.6
152.841	71518.4	152.841	97209.2	152.841	87358.8
152.781	72629.2	152.781	98914.6	152.781	88618.2
152.72	73771.7	152.72	100779	152.72	89910.5
152.659	74941.8	152.659	102812	152.659	91246.5
152.598	76135.7	152.598	105015	152.598	92639.1
152.537	77349.3	152.537	107386	152.537	94102.7
152.477	78578.4	152.477	109916	152.477	95652.6
152.416	79818.8	152.416	112589	152.416	97304.3
152.355	81066.3	152.355	115385	152.355	99072.8
152.294	82317	152.294	118278	152.294	100972
152.234	83567	152.234	121241	152.234	103012
152.173	84813.5	152.173	124244	152.173	105204
152.112	86054.2	152.112	127257	152.112	107552
152.051	87287.9	152.051	130251	152.051	110059
151.99	88515.1	151.99	133204	151.99	112725
151.93	89737.2	151.93	136096	151.93	115543
151.869	90957.6	151.869	138915	151.869	118508
151.808	92181	151.808	141653	151.808	121610
151.747	93413.3	151.747	144313	151.747	124836
151.687	94661.6	151.687	146903	151.687	128175
151.626	95933.9	151.626	149438	151.626	131614
151.565	97238.3	151.565	151937	151.565	135140
151.504	98582.8	151.504	154423	151.504	138742
151.443	99974.9	151.443	156923	151.443	142412
151.383	101421	151.383	159462	151.383	146142
151.322	102926	151.322	162066	151.322	149927
151.261	104493	151.261	164755	151.261	153767
151.2	106123	151.2	167549	151.2	157662
151.14	107814	151.14	170460	151.14	161616
151.079	109565	151.079	173496	151.079	165633
151.018	111370	151.018	176659	151.018	169721
150.957	113222	150.957	179947	150.957	173889
150.896	115114	150.896	183352	150.896	178144
150.836	117036	150.836	186865	150.836	182496
150.775	118980	150.775	190473	150.775	186955
150.714	120936	150.714	194162	150.714	191526
150.653	122897	150.653	197920	150.653	196219
150.593	124854	150.593	201734	150.593	201037
150.532	126801	150.532	205595	150.532	205985
150.471	128732	150.471	209497	150.471	211065
150.41	130645	150.41	213434	150.41	216275
150.349	132537	150.349	217404	150.349	221615
150.289	134406	150.289	221410	150.289	227079
150.228	136255	150.228	225452	150.228	232661
150.167	138084	150.167	229532	150.167	238353
150.106	139895	150.106	233654	150.106	244143
150.046	141693	150.046	237818	150.046	250021
149.985	143481	149.985	242023	149.985	255971
149.924	145262	149.924	246265	149.924	261978
149.863	147040	149.863	250539	149.863	268026
149.802	148820	149.802	254836	149.802	274097
149.742	150605	149.742	259143	149.742	280173
149.681	152398	149.681	263448	149.681	286237
149.62	154201	149.62	267735	149.62	292273
149.559	156017	149.559	271989	149.559	298265
149.499	157849	149.499	276196	149.499	304199
149.438	159695	149.438	280344	149.438	310064
149.377	161558	149.377	284420	149.377	315851
149.316	163436	149.316	288419	149.316	321553
149.255	165328	149.255	292336	149.255	327166
149.195	167233	149.195	296170	149.195	332689
149.134	169146	149.134	299923	149.134	338122
149.073	171063	149.073	303601	149.073	343467
149.012	172980	149.012	307209	149.012	348728
148.952	174891	148.952	310756	148.952	353905
148.891	176788	148.891	314249	148.891	359002
148.83	178666	148.83	317692	148.83	364018
148.769	180517	148.769	321091	148.769	368949
148.708	182333	148.708	324444	148.708	373790
148.648	184109	148.648	327749	148.648	378529
148.587	185839	148.587	330997	148.587	383154
148.526	187517	148.526	334176	148.526	387645
148.465	189141	148.465	337272	148.465	391982
148.405	190707	148.405	340266	148.405	396140
148.344	192216	148.344	343136	148.344	400094
148.283	193669	148.283	345862	148.283	403817
148.222	195069	148.222	348421	148.222	407283
148.161	196420	148.161	350793	148.161	410470
148.101	197726	148.101	352960	148.101	413357
148.04	198995	148.04	354908	148.04	415930
147.979	200231	147.979	356626	147.979	418180
147.918	201443	147.918	358109	147.918	420104
147.858	202635	147.858	359355	147.858	421707
147.797	203812	147.797	360369	147.797	423001
147.736	204980	147.736	361160	147.736	424003
147.675	206140	147.675	361738	147.675	424737
147.614	207295	147.614	362118	147.614	425231
147.554	208445	147.554	362317	147.554	425514
147.493	209588	147.493	362352	147.493	425619
147.432	210724	147.432	362240	147.432	425578
147.371	211848	147.371	361998	147.371	425421
147.311	212957	147.311	361639	147.311	425172
147.25	214049	147.25	361175	147.25	424855
147.189	215119	147.189	360616	147.189	424485
147.128	216166	147.128	359969	147.128	424072
147.068	217186	147.068	359238	147.068	423619
147.007	218180	147.007	358425	147.007	423125
146.946	219147	146.946	357533	146.946	422581
146.885	220088	146.885	356560	146.885	421976
146.824	221005	146.824	355508	146.824	421297
146.764	221902	146.764	354378	146.764	420526
146.703	222783	146.703	353172	146.703	419650
146.642	223650	146.642	351895	146.642	418653
146.581	224509	146.581	350553	146.581	417525
146.521	225362	146.521	349158	146.521	416259
146.46	226213	146.46	347720	146.46	414854
146.399	227064	146.399	346254	146.399	413314
146.338	227915	146.338	344778	146.338	411647
146.277	228766	146.277	343308	146.277	409868
146.217	229616	146.217	341865	146.217	407998
146.156	230460	146.156	340467	146.156	406060
146.095	231295	146.095	339132	146.095	404080
146.034	232113	146.034	337878	146.034	402086
145.974	232909	145.974	336720	145.974	400108
145.913	233673	145.913	335669	145.913	398173
145.852	234399	145.852	334736	145.852	396306
145.791	235078	145.791	333926	145.791	394530
145.73	235703	145.73	333241	145.73	392863
145.67	236267	145.67	332681	145.67	391320
145.609	236763	145.609	332244	145.609	389908
145.548	237188	145.548	331922	145.548	388632
145.487	237539	145.487	331708	145.487	387491
145.427	237817	145.427	331593	145.427	386478
145.366	238022	145.366	331567	145.366	385586
145.305	238159	145.305	331622	145.305	384802
145.244	238236	145.244	331746	145.244	384111
145.183	238259	145.183	331934	145.183	383499
145.123	238240	145.123	332177	145.123	382949
145.062	238190	145.062	332472	145.062	382447
145.001	238124	145.001	332815	145.001	381978
144.94	238054	144.94	333205	144.94	381531
144.88	237995	144.88	333642	144.88	381097
144.819	237961	144.819	334127	144.819	380670
144.758	237963	144.758	334660	144.758	380246
144.697	238014	144.697	335243	144.697	379825
144.636	238122	144.636	335876	144.636	379408
144.576	238294	144.576	336560	144.576	379002
144.515	238534	144.515	337292	144.515	378613
144.454	238843	144.454	338069	144.454	378248
144.393	239220	144.393	338884	144.393	377918
144.333	239658	144.333	339732	144.333	377632
144.272	240152	144.272	340602	144.272	377398
144.211	240690	144.211	341486	144.211	377225
144.15	241263	144.15	342371	144.15	377119
144.089	241857	144.089	343247	144.089	377085
144.029	242458	144.029	344104	144.029	377124
143.968	243053	143.968	344933	143.968	377236
143.907	243629	143.907	345727	143.907	377421
143.846	244173	143.846	346480	143.846	377671
143.786	244673	143.786	347192	143.786	377983
143.725	245120	143.725	347864	143.725	378346
143.664	245506	143.664	348499	143.664	378754
143.603	245825	143.603	349104	143.603	379197
143.542	246073	143.542	349689	143.542	379665
143.482	246247	143.482	350264	143.482	380152
143.421	246347	143.421	350842	143.421	380651
143.36	246374	143.36	351434	143.36	381157
143.299	246332	143.299	352051	143.299	381667
143.239	246223	143.239	352702	143.239	382181
143.178	246054	143.178	353394	143.178	382699
143.117	245831	143.117	354131	143.117	383226
143.056	245561	143.056	354915	143.056	383764
142.995	245253	142.995	355741	142.995	384319
142.935	244916	142.935	356603	142.935	384895
142.874	244562	142.874	357494	142.874	385497
142.813	244200	142.813	358400	142.813	386126
142.752	243843	142.752	359309	142.752	386783
142.692	243503	142.692	360207	142.692	387465
142.631	243194	142.631	361079	142.631	388166
142.57	242926	142.57	361915	142.57	388879
142.509	242713	142.509	362701	142.509	389592
142.448	242563	142.448	363432	142.448	390290
142.388	242486	142.388	364100	142.388	390959
142.327	242488	142.327	364706	142.327	391579
142.266	242573	142.266	365249	142.266	392135
142.205	242739	142.205	365734	142.205	392610
142.145	242985	142.145	366169	142.145	392988
142.084	243304	142.084	366562	142.084	393258
142.023	243684	142.023	366922	142.023	393411
141.962	244115	141.962	367260	141.962	393443
141.901	244579	141.901	367584	141.901	393355
141.841	245062	141.841	367901	141.841	393150
141.78	245544	141.78	368217	141.78	392839
141.719	246009	141.719	368533	141.719	392432
141.658	246443	141.658	368849	141.658	391946
141.598	246831	141.598	369161	141.598	391398
141.537	247165	141.537	369461	141.537	390806
141.476	247440	141.476	369739	141.476	390186
141.415	247655	141.415	369986	141.415	389554
141.354	247816	141.354	370188	141.354	388922
141.294	247930	141.294	370333	141.294	388300
141.233	248011	141.233	370409	141.233	387691
141.172	248075	141.172	370407	141.172	387097
141.111	248142	141.111	370318	141.111	386514
141.051	248231	141.051	370137	141.051	385931
140.99	248362	140.99	369863	140.99	385340
140.929	248554	140.929	369499	140.929	384724
140.868	248820	140.868	369049	140.868	384070
140.807	249174	140.807	368522	140.807	383362
140.747	249622	140.747	367931	140.747	382585
140.686	250166	140.686	367288	140.686	381728
140.625	250802	140.625	366610	140.625	380781
140.564	251523	140.564	365912	140.564	379738
140.504	252316	140.504	365212	140.504	378598
140.443	253165	140.443	364525	140.443	377364
140.382	254051	140.382	363865	140.382	376042
140.321	254957	140.321	363245	140.321	374642
140.26	255863	140.26	362675	140.26	373176
140.2	256751	140.2	362163	140.2	371658
140.139	257608	140.139	361712	140.139	370103
140.078	258423	140.078	361324	140.078	368526
140.017	259189	140.017	360999	140.017	366939
139.957	259905	139.957	360732	139.957	365354
139.896	260572	139.896	360517	139.896	363780
139.835	261199	139.835	360347	139.835	362223
139.774	261795	139.774	360211	139.774	360686
139.713	262375	139.713	360100	139.713	359170
139.653	262952	139.653	360001	139.653	357674
139.592	263544	139.592	359905	139.592	356194
139.531	264164	139.531	359800	139.531	354728
139.47	264827	139.47	359677	139.47	353270
139.41	265544	139.41	359526	139.41	351819
139.349	266326	139.349	359342	139.349	350373
139.288	267176	139.288	359118	139.288	348931
139.227	268098	139.227	358852	139.227	347496
139.166	269092	139.166	358543	139.166	346072
139.106	270155	139.106	358192	139.106	344665
139.045	271281	139.045	357805	139.045	343283
138.984	272465	138.984	357386	138.984	341934
138.923	273699	138.923	356945	138.923	340626
138.863	274977	138.863	356489	138.863	339368
138.802	276291	138.802	356030	138.802	338165
138.741	277637	138.741	355577	138.741	337023
138.68	279011	138.68	355143	138.68	335942
138.619	280410	138.619	354736	138.619	334922
138.559	281834	138.559	354364	138.559	333958
138.498	283283	138.498	354035	138.498	333045
138.437	284760	138.437	353751	138.437	332173
138.376	286267	138.376	353515	138.376	331333
138.316	287806	138.316	353325	138.316	330513
138.255	289379	138.255	353175	138.255	329704
138.194	290989	138.194	353059	138.194	328897
138.133	292637	138.133	352968	138.133	328086
138.072	294321	138.072	352891	138.072	327268
138.012	296042	138.012	352815	138.012	326443
137.951	297794	137.951	352728	137.951	325616
137.89	299575	137.89	352620	137.89	324795
137.829	301380	137.829	352479	137.829	323992
137.769	303203	137.769	352298	137.769	323222
137.708	305039	137.708	352071	137.708	322503
137.647	306881	137.647	351796	137.647	321852
137.586	308725	137.586	351474	137.586	321287
137.525	310566	137.525	351109	137.525	320825
137.465	312401	137.465	350709	137.465	320480
137.404	314228	137.404	350282	137.404	320260
137.343	316046	137.343	349839	137.343	320172
137.282	317855	137.282	349394	137.282	320215
137.222	319655	137.222	348958	137.222	320384
137.161	321451	137.161	348544	137.161	320669
137.1	323243	137.1	348160	137.1	321055
137.039	325038	137.039	347816	137.039	321523
136.979	326838	136.979	347516	136.979	322052
136.918	328648	136.918	347263	136.918	322619
136.857	330472	136.857	347056	136.857	323202
136.796	332315	136.796	346892	136.796	323778
136.735	334179	136.735	346765	136.735	324331
136.675	336067	136.675	346667	136.675	324845
136.614	337981	136.614	346590	136.614	325311
136.553	339922	136.553	346525	136.553	325725
136.492	341889	136.492	346463	136.492	326088
136.432	343880	136.432	346396	136.432	326409
136.371	345891	136.371	346319	136.371	326697
136.31	347917	136.31	346228	136.31	326970
136.249	349951	136.249	346122	136.249	327247
136.188	351985	136.188	345999	136.188	327548
136.128	354010	136.128	345864	136.128	327895
136.067	356015	136.067	345719	136.067	328308
136.006	357989	136.006	345569	136.006	328804
135.945	359921	135.945	345419	135.945	329398
135.885	361799	135.885	345272	135.885	330101
135.824	363616	135.824	345133	135.824	330916
135.763	365361	135.763	345001	135.763	331845
135.702	367030	135.702	344876	135.702	332882
135.641	368619	135.641	344755	135.641	334018
135.581	370129	135.581	344632	135.581	335239
135.52	371562	135.52	344501	135.52	336528
135.459	372925	135.459	344352	135.459	337866
135.398	374230	135.398	344178	135.398	339234
135.338	375488	135.338	343969	135.338	340612
135.277	376715	135.277	343719	135.277	341980
135.216	377929	135.216	343421	135.216	343322
135.155	379148	135.155	343074	135.155	344625
135.094	380390	135.094	342679	135.094	345876
135.034	381671	135.034	342240	135.034	347069
134.973	383008	134.973	341766	134.973	348198
134.912	384411	134.912	341269	134.912	349262
134.851	385892	134.851	340766	134.851	350262
134.791	387453	134.791	340274	134.791	351200
134.73	389098	134.73	339812	134.73	352080
134.669	390823	134.669	339399	134.669	352907
134.608	392622	134.608	339054	134.608	353683
134.547	394486	134.547	338792	134.547	354413
134.487	396403	134.487	338626	134.487	355099
134.426	398361	134.426	338564	134.426	355741
134.365	400344	134.365	338610	134.365	356339
134.304	402341	134.304	338761	134.304	356891
134.244	404338	134.244	339009	134.244	357396
134.183	406324	134.183	339342	134.183	357851
134.122	408290	134.122	339744	134.122	358252
134.061	410230	134.061	340195	134.061	358599
134	412139	134	340671	134	358891
133.94	414015	133.94	341152	133.94	359131
133.879	415857	133.879	341615	133.879	359321
133.818	417665	133.818	342040	133.818	359468
133.757	419442	133.757	342412	133.757	359581
133.697	421189	133.697	342719	133.697	359670
133.636	422908	133.636	342953	133.636	359748
133.575	424598	133.575	343114	133.575	359827
133.514	426260	133.514	343206	133.514	359922
133.453	427892	133.453	343239	133.453	360046
133.393	429494	133.393	343227	133.393	360212
133.332	431061	133.332	343187	133.332	360430
133.271	432593	133.271	343139	133.271	360707
133.21	434086	133.21	343104	133.21	361049
133.15	435539	133.15	343102	133.15	361457
133.089	436953	133.089	343151	133.089	361930
133.028	438328	133.028	343267	133.028	362462
132.967	439669	132.967	343461	132.967	363047
132.906	440979	132.906	343741	132.906	363673
132.846	442267	132.846	344109	132.846	364330
132.785	443539	132.785	344561	132.785	365005
132.724	444803	132.724	345090	132.724	365685
132.663	446069	132.663	345685	132.663	366359
132.603	447342	132.603	346331	132.603	367017
132.542	448626	132.542	347012	132.542	367650
132.481	449926	132.481	347712	132.481	368254
132.42	451237	132.42	348413	132.42	368826
132.359	452557	132.359	349102	132.359	369365
132.299	453875	132.299	349766	132.299	369875
132.238	455178	132.238	350399	132.238	370360
132.177	456450	132.177	350997	132.177	370828
132.116	457672	132.116	351560	132.116	371285
132.056	458822	132.056	352095	132.056	371742
131.995	459880	131.995	352611	131.995	372206
131.934	460824	131.934	353121	131.934	372685
131.873	461635	131.873	353641	131.873	373187
131.812	462297	131.812	354189	131.812	373718
131.752	462797	131.752	354781	131.752	374284
131.691	463128	131.691	355434	131.691	374888
131.63	463286	131.63	356162	131.63	375534
131.569	463276	131.569	356976	131.569	376225
131.509	463103	131.509	357883	131.509	376963
131.448	462782	131.448	358884	131.448	377752
131.387	462328	131.387	359977	131.387	378596
131.326	461760	131.326	361153	131.326	379499
131.265	461099	131.265	362401	131.265	380467
131.205	460367	131.205	363703	131.205	381507
131.144	459585	131.144	365040	131.144	382628
131.083	458773	131.083	366391	131.083	383838
131.022	457949	131.022	367732	131.022	385145
130.962	457125	130.962	369041	130.962	386558
130.901	456313	130.901	370298	130.901	388082
130.84	455521	130.84	371484	130.84	389724
130.779	454751	130.779	372586	130.779	391484
130.718	454002	130.718	373592	130.718	393360
130.658	453271	130.658	374497	130.658	395347
130.597	452552	130.597	375301	130.597	397436
130.536	451836	130.536	376007	130.536	399611
130.475	451113	130.475	376625	130.475	401856
130.415	450370	130.415	377166	130.415	404150
130.354	449595	130.354	377645	130.354	406471
130.293	448775	130.293	378080	130.293	408794
130.232	447897	130.232	378489	130.232	411095
130.171	446949	130.171	378889	130.171	413353
130.111	445919	130.111	379298	130.111	415545
130.05	444794	130.05	379730	130.05	417655
129.989	443566	129.989	380199	129.989	419671
129.928	442223	129.928	380713	129.928	421583
129.868	440759	129.868	381278	129.868	423391
129.807	439168	129.807	381896	129.807	425095
129.746	437445	129.746	382567	129.746	426703
129.685	435590	129.685	383286	129.685	428225
129.624	433603	129.624	384046	129.624	429677
129.564	431489	129.564	384837	129.564	431073
129.503	429256	129.503	385650	129.503	432431
129.442	426913	129.442	386471	129.442	433764
129.381	424473	129.381	387289	129.381	435088
129.321	421954	129.321	388091	129.321	436411
129.26	419373	129.26	388866	129.26	437739
129.199	416750	129.199	389603	129.199	439075
129.138	414105	129.138	390293	129.138	440414
129.077	411456	129.077	390927	129.077	441748
129.017	408824	129.017	391499	129.017	443062
128.956	406224	128.956	392003	128.956	444341
128.895	403668	128.895	392435	128.895	445565
128.834	401166	128.834	392792	128.834	446713
128.774	398722	128.774	393071	128.774	447763
128.713	396336	128.713	393272	128.713	448695
128.652	394003	128.652	393393	128.652	449492
128.591	391713	128.591	393434	128.591	450138
128.53	389454	128.53	393397	128.53	450624
128.47	387210	128.47	393281	128.47	450942
128.409	384964	128.409	393089	128.409	451094
128.348	382697	128.348	392821	128.348	451081
128.287	380390	128.287	392480	128.287	450913
128.227	378029	128.227	392068	128.227	450600
128.166	375600	128.166	391587	128.166	450158
128.105	373092	128.105	391039	128.105	449602
128.044	370500	128.044	390426	128.044	448949
127.984	367822	127.984	389749	127.984	448215
127.923	365060	127.923	389008	127.923	447414
127.862	362222	127.862	388204	127.862	446561
127.801	359318	127.801	387334	127.801	445663
127.74	356361	127.74	386396	127.74	444728
127.68	353364	127.68	385386	127.68	443759
127.619	350345	127.619	384297	127.619	442756
127.558	347318	127.558	383123	127.558	441717
127.497	344296	127.497	381858	127.497	440636
127.437	341294	127.437	380493	127.437	439509
127.376	338320	127.376	379022	127.376	438330
127.315	335382	127.315	377438	127.315	437091
127.254	332484	127.254	375736	127.254	435787
127.193	329628	127.193	373913	127.193	434417
127.133	326814	127.133	371970	127.133	432978
127.072	324038	127.072	369909	127.072	431472
127.011	321296	127.011	367736	127.011	429903
126.95	318585	126.95	365463	126.95	428277
126.89	315900	126.89	363101	126.89	426602
126.829	313237	126.829	360667	126.829	424888
126.768	310593	126.768	358180	126.768	423146
126.707	307969	126.707	355659	126.707	421385
126.646	305365	126.646	353125	126.646	419617
126.586	302784	126.586	350599	126.586	417849
126.525	300232	126.525	348099	126.525	416087
126.464	297716	126.464	345640	126.464	414335
126.403	295244	126.403	343236	126.403	412594
126.343	292825	126.343	340894	126.343	410859
126.282	290470	126.282	338617	126.282	409125
126.221	288186	126.221	336405	126.221	407383
126.16	285984	126.16	334249	126.16	405620
126.099	283870	126.099	332139	126.099	403824
126.039	281851	126.039	330060	126.039	401978
125.978	279930	125.978	327992	125.978	400068
125.917	278108	125.917	325917	125.917	398078
125.856	276386	125.856	323813	125.856	395994
125.796	274759	125.796	321662	125.796	393806
125.735	273222	125.735	319444	125.735	391504
125.674	271767	125.674	317145	125.674	389082
125.613	270383	125.613	314755	125.613	386540
125.552	269059	125.552	312267	125.552	383880
125.492	267780	125.492	309680	125.492	381107
125.431	266535	125.431	306996	125.431	378232
125.37	265307	125.37	304223	125.37	375269
125.309	264084	125.309	301372	125.309	372232
125.249	262852	125.249	298456	125.249	369141
125.188	261599	125.188	295492	125.188	366015
125.127	260315	125.127	292493	125.127	362872
125.066	258992	125.066	289476	125.066	359732
125.005	257624	125.005	286453	125.005	356611
124.945	256209	124.945	283434	124.945	353525
124.884	254748	124.884	280425	124.884	350484
124.823	253241	124.823	277429	124.823	347498
124.762	251695	124.762	274446	124.762	344570
124.702	250116	124.702	271471	124.702	341699
124.641	248513	124.641	268495	124.641	338883
124.58	246894	124.58	265510	124.58	336112
124.519	245267	124.519	262503	124.519	333375
124.458	243642	124.458	259464	124.458	330656
124.398	242024	124.398	256381	124.398	327940
124.337	240418	124.337	253246	124.337	325208
124.276	238825	124.276	250051	124.276	322440
124.215	237245	124.215	246793	124.215	319618
124.155	235674	124.155	243471	124.155	316724
124.094	234104	124.094	240087	124.094	313741
124.033	232526	124.033	236647	124.033	310655
123.972	230930	123.972	233159	123.972	307456
123.911	229301	123.911	229632	123.911	304136
123.851	227629	123.851	226075	123.851	300690
123.79	225902	123.79	222500	123.79	297117
123.729	224108	123.729	218916	123.729	293419
123.668	222241	123.668	215331	123.668	289604
123.608	220295	123.608	211750	123.608	285678
123.547	218271	123.547	208176	123.547	281653
123.486	216171	123.486	204612	123.486	277543
123.425	214002	123.425	201056	123.425	273361
123.364	211774	123.364	197505	123.364	269124
123.304	209501	123.304	193957	123.304	264848
123.243	207198	123.243	190408	123.243	260551
123.182	204881	123.182	186856	123.182	256249
123.121	202567	123.121	183299	123.121	251958
123.061	200271	123.061	179739	123.061	247696
123	198007	123	176181	123	243476
122.939	195786	122.939	172632	122.939	239314
122.878	193616	122.878	169102	122.878	235222
122.817	191501	122.817	165605	122.817	231211
122.757	189443	122.757	162156	122.757	227292
122.696	187439	122.696	158773	122.696	223472
122.635	185486	122.635	155472	122.635	219758
122.574	183575	122.574	152269	122.574	216154
122.514	181701	122.514	149179	122.514	212661
122.453	179855	122.453	146214	122.453	209279
122.392	178031	122.392	143379	122.392	206002
122.331	176224	122.331	140679	122.331	202827
122.27	174431	122.27	138111	122.27	199743
122.21	172650	122.21	135668	122.21	196739
122.149	170884	122.149	133339	122.149	193804
122.088	169136	122.088	131109	122.088	190923
122.027	167412	122.027	128961	122.027	188079
121.967	165719	121.967	126876	121.967	185259
121.906	164064	121.906	124836	121.906	182447
121.845	162454	121.845	122821	121.845	179629
121.784	160892	121.784	120818	121.784	176794
121.723	159384	121.723	118813	121.723	173934
121.663	157930	121.663	116799	121.663	171042
121.602	156527	121.602	114772	121.602	168116
121.541	155171	121.541	112733	121.541	165159
121.48	153855	121.48	110686	121.48	162177
121.42	152568	121.42	108641	121.42	159178
121.359	151301	121.359	106606	121.359	156176
121.298	150041	121.298	104594	121.298	153185
121.237	148777	121.237	102617	121.237	150222
121.176	147500	121.176	100686	121.176	147305
121.116	146201	121.116	98808.3	121.116	144450
121.055	144874	121.055	96989.8	121.055	141674
120.994	143517	120.994	95232	120.994	138990
120.933	142130	120.933	93532.6	120.933	136409
120.873	140716	120.873	91885.6	120.873	133938
120.812	139281	120.812	90281.7	120.812	131580
120.751	137834	120.751	88708.8	120.751	129335
120.69	136382	120.69	87153.3	120.69	127198
120.629	134936	120.629	85601.3	120.629	125162
120.569	133505	120.569	84039.3	120.569	123215
120.508	132098	120.508	82455.7	120.508	121344
120.447	130719	120.447	80841.6	120.447	119536
120.386	129374	120.386	79191.4	120.386	117776
120.326	128065	120.326	77503.3	120.326	116051
120.265	126789	120.265	75779.3	120.265	114350
120.204	125545	120.204	74024.7	120.204	112661
120.143	124327	120.143	72248.2	120.143	110978
120.082	123128	120.082	70460.3	120.082	109297
120.022	121942	120.022	68672.8	120.022	107617
119.961	120762	119.961	66897.3	119.961	105937
119.9	119582	119.9	65144.8	119.9	104263
119.839	118394	119.839	63424.3	119.839	102598
119.779	117196	119.779	61742.4	119.779	100948
119.718	115985	119.718	60102.4	119.718	99320.4
119.657	114759	119.657	58505	119.657	97720.3
119.596	113520	119.596	56947.7	119.596	96152.4
119.535	112268	119.535	55425.8	119.535	94620
119.475	111006	119.475	53933.1	119.475	93124.6
119.414	109737	119.414	52462.8	119.414	91665.8
119.353	108462	119.353	51008.4	119.353	90241.5
119.292	107185	119.292	49565	119.292	88848.3
119.232	105905	119.232	48129.8	119.232	87481.7
119.171	104625	119.171	46703.2	119.171	86136.8
119.11	103343	119.11	45289	119.11	84809.1
119.049	102060	119.049	43894.5	119.049	83494.5
118.989	100773	118.989	42530	118.989	82190.7
118.928	99482.7	118.928	41208.9	118.928	80896.7
118.867	98187.7	118.867	39945.9	118.867	79613.8
118.806	96888.5	118.806	38756.7	118.806	78345.1
118.745	95586.4	118.745	37656.2	118.745	77095.7
118.685	94283.8	118.685	36657.8	118.685	75872.2
118.624	92984.4	118.624	35771.7	118.624	74682.2
118.563	91692.9	118.563	35004.4	118.563	73533.8
118.502	90414.7	118.502	34357.7	118.502	72434.7
118.442	89155.3	118.442	33828.7	118.442	71391.9
118.381	87920.1	118.381	33409.5	118.381	70410.8
118.32	86713.5	118.32	33087.8	118.32	69494.6
118.259	85538.4	118.259	32847.6	118.259	68644.1
118.198	84395.9	118.198	32670.2	118.198	67857.8
118.138	83285	118.138	32535.7	118.138	67131.3
118.077	82202.2	118.077	32423.6	118.077	66458.1
118.016	81141.9	118.016	32315	118.016	65829.8
117.955	80096.8	117.955	32193.1	117.955	65236.9
117.895	79058	117.895	32044.3	117.895	64669.1
117.834	78016.5	117.834	31859	117.834	64116.2
117.773	76963	117.773	31631.7	117.773	63568.7
117.712	75889.7	117.712	31361	117.712	63018.5
117.651	74790.7	117.651	31049.2	117.651	62459.3
117.591	73662.4	117.591	30701.5	117.591	61886.7
117.53	72504.8	117.53	30324.9	117.53	61298.3
117.469	71320.9	117.469	29927.5	117.469	60693.9
117.408	70117.1	117.408	29517	117.408	60074.7
117.348	68903	117.348	29099.8	117.348	59443
117.287	67690.5	117.287	28679.8	117.287	58801.9
117.226	66493.1	117.226	28258.5	117.226	58154.3
117.165	65325	117.165	27833.8	117.165	57502.7
117.104	64200	117.104	27400.7	117.104	56848.2
117.044	63130.4	117.044	26951.1	117.044	56191
116.983	62126.4	116.983	26475.1	116.983	55529.4
116.922	61195	116.922	25961.2	116.922	54860.4
116.861	60339.5	116.861	25398.1	116.861	54179.9
116.801	59559.8	116.801	24775.1	116.801	53482.9
116.74	58852	116.74	24083.8	116.74	52764.5
116.679	58209.2	116.679	23318.7	116.679	52020.3
116.618	57621.9	116.618	22478.1	116.618	51247.5
116.557	57079	116.557	21564.4	116.557	50445.1
116.497	56569.1	116.497	20584.4	116.497	49615
116.436	56080.6	116.436	19548.6	116.436	48762
116.375	55603.5	116.375	18471.4	116.375	47894.3
116.314	55129.7	116.314	17369.7	116.314	47022.9
116.254	54653.4	116.254	16261.9	116.254	46161.8
116.193	54171.7	116.193	15167.2	116.193	45326.5
116.132	53684.1	116.132	14104.1	116.132	44534
116.071	53192.3	116.071	13089.5	116.071	43800.8
116.01	52699.7	116.01	12137.7	116.01	43142.3
115.95	52210.5	115.95	11260.1	115.95	42571.6
115.889	51729	115.889	10464.4	115.889	42097.9
115.828	51258.7	115.828	9754.84	115.828	41726.3
115.767	50801.5	115.767	9132.31	115.767	41456.6
115.707	50357.3	115.707	8594.89	115.707	41283.6
115.646	49923.8	115.646	8138.49	115.646	41196.6
115.585	49496.1	115.585	7757.64	115.585	41180.3
115.524	49067.4	115.524	7446.3	115.524	41215.7
115.463	48629.5	115.463	7198.6	115.463	41281
115.403	48173.2	115.403	7009.51	115.403	41353.1
115.342	47689.8	115.342	6875.19	115.342	41409.5
115.281	47171.4	115.281	6793.25	115.281	41429.1
115.22	46612.4	115.22	6762.69	115.22	41394.7
115.16	46009.7	115.16	6783.55	115.16	41293.1
115.099	45363.8	115.099	6856.51	115.099	41117.2
115.038	44678.2	115.038	6982.17	115.038	40865.5
114.977	43959.9	114.977	7160.38	114.977	40543.1
114.916	43219	114.916	7389.6	114.916	40160.8
114.856	42467.1	114.856	7666.21	114.856	39734.5
114.795	41717.3	114.795	7984.19	114.795	39284.1
114.734	40982.4	114.734	8334.83	114.734	38831.7
114.673	40273.9	114.673	8706.87	114.673	38400.5
114.613	39600.9	114.613	9086.81	114.613	38012.5
114.552	38969.3	114.552	9459.51	114.552	37687
114.491	38380.9	114.491	9809.01	114.491	37439.2
114.43	37833.4	114.43	10119.5	114.43	37278.5
114.369	37320.2	114.369	10376.4	114.369	37208.2
114.309	36831.5	114.309	10567.4	114.309	37224.8
114.248	36354.4	114.248	10683.2	114.248	37318
114.187	35875	114.187	10718.5	114.187	37471.4
114.126	35378.8	114.126	10672.3	114.126	37663.5
114.066	34853	114.066	10548	114.066	37868.8
114.005	34287.2	114.005	10353.6	114.005	38059.8
113.944	33675.2	113.944	10100.6	113.944	38208.7
113.883	33015.1	113.883	9803.69	113.883	38289.2
113.822	32310.6	113.822	9479.43	113.822	38278.2
113.762	31570.4	113.762	9145.29	113.762	38157.4
113.701	30807.9	113.701	8818.24	113.701	37914.7
113.64	30040.7	113.64	8513.64	113.64	37544.9
113.579	29288.8	113.579	8244.13	113.579	37050.1
113.519	28573.4	113.519	8018.8	113.519	36439.7
113.458	27915.4	113.458	7842.63	113.458	35729.8
113.397	27333.4	113.397	7716.24	113.397	34942.3
113.336	26842.4	113.336	7636.02	113.336	34103.9
113.275	26452.9	113.275	7594.55	113.275	33244.2
113.215	26169.5	113.215	7581.33	113.215	32394.1
113.154	25990.9	113.154	7583.76	113.154	31584.4
113.093	25910	113.093	7588.23	113.093	30843.6
113.032	25914.4	113.032	7581.27	113.032	30196.8
112.972	25987.4	112.972	7550.73	112.972	29664.3
112.911	26109.6	112.911	7486.72	112.911	29260.7
112.85	26259.9	112.85	7382.46	112.85	28994.1
112.789	26418	112.789	7234.82	112.789	28865.9
112.728	26564.9	112.728	7044.58	112.728	28871.2
112.668	26685.4	112.668	6816.37	112.668	28998.7
112.607	26768.1	112.607	6558.32	112.607	29231.8
112.546	26807	112.546	6281.48	112.546	29549.5
112.485	26800.9	112.485	5999.05	112.485	29927.3
112.425	26753.9	112.425	5725.39	112.425	30338.6
112.364	26674	112.364	5475.08	112.364	30756.1
112.303	26572.9	112.303	5261.96	112.303	31152.8
112.242	26463.9	112.242	5098.21	112.242	31503
112.181	26361.3	112.181	4993.7	112.181	31783.6
112.121	26278.5	112.121	4955.37	112.121	31975
112.06	26226.9	112.06	4987.01	112.06	32061.6
111.999	26215.1	111.999	5089.13	111.999	32032
111.938	26247.7	111.938	5259.14	111.938	31880
111.878	26325.6	111.878	5491.65	111.878	31603.9
111.817	26445.4	111.817	5778.96	111.817	31206.9
111.756	26600.3	111.756	6111.69	111.756	30696.6
111.695	26780.5	111.695	6479.38	111.695	30084.6
111.634	26974.2	111.634	6871.16	111.634	29385.9
111.574	27168.7	111.574	7276.32	111.574	28618.2
111.513	27351.4	111.513	7684.88	111.513	27801
111.452	27510.8	111.452	8087.94	111.452	26955
111.391	27637.2	111.391	8478.01	111.391	26101
111.331	27723.1	111.331	8849.16	111.331	25258.9
111.27	27763.9	111.27	9197.06	111.27	24447.2
111.209	27757.4	111.209	9518.93	111.209	23681.7
111.148	27703.5	111.148	9813.43	111.148	22975.2
111.087	27604.1	111.087	10080.5	111.087	22336.8
111.027	27461.7	111.027	10320.9	111.027	21771.3
110.966	27279.6	110.966	10536.6	110.966	21279.5
110.905	27060.1	110.905	10729.8	110.905	20857.8
110.844	26805.1	110.844	10903.5	110.844	20498.6
110.784	26515	110.784	11060.7	110.784	20191.1
110.723	26188.6	110.723	11204.9	110.723	19921.6
110.662	25823.8	110.662	11339.4	110.662	19674.7
110.601	25417.6	110.601	11467.9	110.601	19434.3
110.54	24966.7	110.54	11593.8	110.54	19184.7
110.48	24468.6	110.48	11720.6	110.48	18911.7
110.419	23922.1	110.419	11851.4	110.419	18603.7
110.358	23328.2	110.358	11989.3	110.358	18252.7
110.297	22691	110.297	12136.9	110.297	17854.7
110.237	22017.6	110.237	12296.2	110.237	17410.6
110.176	21318.6	110.176	12468.7	110.176	16926.2
110.115	20607.9	110.115	12654.9	110.115	16411.7
110.054	19902	110.054	12854.7	110.054	15881.5
109.993	19219.3	109.993	13066.8	109.993	15353.3
109.933	18578.8	109.933	13289.1	109.933	14846.8
109.872	17999.3	109.872	13518.3	109.872	14382.7
109.811	17497.4	109.811	13750.5	109.811	13981
109.75	17086.7	109.75	13980.9	109.75	13659.8
109.69	16776.8	109.69	14203.9	109.69	13434
109.629	16572	109.629	14413.9	109.629	13313.8
109.568	16471.1	109.568	14605	109.568	13304.2
109.507	16467.6	109.507	14771.4	109.507	13404.3
109.446	16549.4	109.446	14907.6	109.446	13607.1
109.386	16700.1	109.386	15008.7	109.386	13899.8
109.325	16899.9	109.325	15070.3	109.325	14264.7
109.264	17126.7	109.264	15089.2	109.264	14679.9
109.203	17358.2	109.203	15062.8	109.203	15120.6
109.143	17572.7	109.143	14989.5	109.143	15561
109.082	17751	109.082	14868.4	109.082	15975.6
109.021	17877.7	109.021	14699.8	109.021	16340.9
108.96	17941.7	108.96	14484.4	108.96	16637
108.9	17937.1	108.9	14223.9	108.9	16848.7
108.839	17863.5	108.839	13920.4	108.839	16966.5
108.778	17725.2	108.778	13576.6	108.778	16987.2
108.717	17531.2	108.717	13195.7	108.717	16914
108.656	17293.8	108.656	12781.2	108.656	16756.2
108.596	17027.6	108.596	12337.4	108.596	16528.3
108.535	16748.6	108.535	11868.6	108.535	16249.3
108.474	16472.2	108.474	11379.7	108.474	15941
108.413	16212.6	108.413	10876.1	108.413	15626.5
108.353	15981.5	108.353	10363.4	108.353	15328.7
108.292	15787.8	108.292	9847.46	108.292	15068.8
108.231	15636.5	108.231	9334.32	108.231	14864.9
108.17	15529.3	108.17	8830.04	108.17	14730.4
108.109	15464.3	108.109	8340.51	108.109	14674.1
108.049	15437	108.049	7871.23	108.049	14698.8
107.988	15440.4	107.988	7427.12	107.988	14802.2
107.927	15466.3	107.927	7012.31	107.927	14976.3
107.866	15505.9	107.866	6629.95	107.866	15209.2
107.806	15550.7	107.806	6282.1	107.806	15485.3
107.745	15593.2	107.745	5969.62	107.745	15786.9
107.684	15627.5	107.684	5692.21	107.684	16095.4
107.623	15649.4	107.623	5448.42	107.623	16392.9
107.562	15656.8	107.562	5235.84	107.562	16663.1
107.502	15649.2	107.502	5051.26	107.502	16892.7
107.441	15627.8	107.441	4890.97	107.441	17071.9
107.38	15595.1	107.38	4751.01	107.38	17195.1
107.319	15553.8	107.319	4627.43	107.319	17261.1
107.259	15507.3	107.259	4516.62	107.259	17272.7
107.198	15458.2	107.198	4415.49	107.198	17236.3
107.137	15408.7	107.137	4321.63	107.137	17161.3
107.076	15360	107.076	4233.41	107.076	17059.2
107.015	15312.5	107.015	4149.98	107.015	16942.2
106.955	15265.5	106.955	4071.2	106.955	16822.5
106.894	15217.4	106.894	3997.5	106.894	16711.2
106.833	15166.6	106.833	3929.7	106.833	16617.4
106.772	15110.8	106.772	3868.81	106.772	16547.8
106.712	15048.2	106.712	3815.84	106.712	16505.9
106.651	14977.3	106.651	3771.61	106.651	16492.2
106.59	14897.4	106.59	3736.64	106.59	16504.2
106.529	14808.4	106.529	3711.12	106.529	16536.6
106.468	14711	106.468	3694.95	106.468	16582.4
106.408	14606.3	106.408	3687.85	106.408	16633
106.347	14495.9	106.347	3689.55	106.347	16679.5
106.286	14381.6	106.286	3700.03	106.286	16713.3
106.225	14264.5	106.225	3719.77	106.225	16726.8
106.165	14145.8	106.165	3749.99	106.165	16714.1
106.104	14025.3	106.104	3792.85	106.104	16671.8
106.043	13902.5	106.043	3851.53	106.043	16598.5
105.982	13775.7	105.982	3930.24	105.982	16495.9
105.921	13642.8	105.921	4034.07	105.921	16367.6
105.861	13501.2	105.861	4168.72	105.861	16219.6
105.8	13348.5	105.8	4340.07	105.8	16059.2
105.739	13182.5	105.739	4553.72	105.739	15894.8
105.678	13002.2	105.678	4814.36	105.678	15735.1
105.618	12807.9	105.618	5125.18	105.618	15588.2
105.557	12601.8	105.557	5487.31	105.557	15461.2
105.496	12387.7	105.496	5899.32	105.496	15359.8
105.435	12171.5	105.435	6356.87	105.435	15287.6
105.374	11960.9	105.374	6852.55	105.374	15246.2
105.314	11764.6	105.314	7375.94	105.314	15234.9
105.253	11592.3	105.253	7913.89	105.253	15250.8
105.192	11453.6	105.192	8451.02	105.192	15289.4
105.131	11357.3	105.131	8970.46	105.131	15344.7
105.071	11310.7	105.071	9454.75	105.071	15409.7
105.01	11318.8	105.01	9886.83	105.01	15477
104.949	11383.7	104.949	10251	104.949	15539.4
104.888	11504.1	104.888	10534.2	104.888	15590.2
104.827	11675.3	104.827	10726.3	104.827	15623.7
104.767	11889.4	104.767	10821.5	104.767	15635.4
104.706	12135.2	104.706	10818.3	104.706	15622.2
104.645	12399.3	104.645	10719.8	104.645	15582.6
104.584	12666.8	104.584	10533.7	104.584	15516.2
104.524	12922	104.524	10271.6	104.524	15424.1
104.463	13149.7	104.463	9948.43	104.463	15307.8
104.402	13335.7	104.402	9581.54	104.402	15169.7
104.341	13468.2	104.341	9189.6	104.341	15012.3
104.28	13538.4	104.28	8791.4	104.28	14837.9
104.22	13540.4	104.22	8404.76	104.22	14648.3
104.159	13472.1	104.159	8045.45	104.159	14444.9
104.098	13334.9	104.098	7726.33	104.098	14227.9
104.037	13133	104.037	7456.73	104.037	13997.2
103.977	12873.6	103.977	7242.12	103.977	13751.8
103.916	12565.7	103.916	7084.02	103.916	13490.2
103.855	12219.6	103.855	6980.25	103.855	13210.7
103.794	11846	103.794	6925.49	103.794	12911.8
103.733	11455.5	103.733	6911.96	103.733	12592.5
103.673	11057.8	103.673	6930.32	103.673	12252.7
103.612	10661.5	103.612	6970.59	103.612	11893.2
103.551	10273.9	103.551	7023.12	103.551	11516.5
103.49	9900.82	103.49	7079.43	103.49	11126.4
103.43	9547.07	103.43	7132.86	103.43	10728.6
103.369	9216.46	103.369	7179.11	103.369	10330.1
103.308	8912.36	103.308	7216.46	103.308	9939.31
103.247	8638.08	103.247	7245.75	103.247	9565.65
103.186	8397.21	103.186	7270.12	103.186	9219.26
103.126	8193.87	103.126	7294.59	103.126	8910.37
103.065	8032.8	103.065	7325.38	103.065	8648.92
103.004	7919.31	103.004	7369.24	103.004	8443.96
102.943	7858.91	102.943	7432.7	102.943	8303.17
102.883	7856.98	102.883	7521.35	102.883	8232.39
102.822	7918.08	102.822	7639.27	102.822	8235.3
102.761	8045.38	102.761	7788.55	102.761	8313.08
102.7	8239.97	102.7	7969.07	102.7	8464.35
102.639	8500.3	102.639	8178.44	102.639	8685.06
102.579	8821.76	102.579	8412.15	102.579	8968.7
102.518	9196.45	102.518	8663.94	102.518	9306.47
102.457	9613.25	102.457	8926.25	102.457	9687.62
102.396	10058.1	102.396	9190.82	102.396	10099.9
102.336	10514.8	102.336	9449.31	102.336	10530.2
102.275	10965.3	102.275	9693.9	102.275	10964.6
102.214	11391.6	102.214	9917.84	102.214	11389.5
102.153	11775.9	102.153	10115.8	102.153	11791.6
102.092	12102.6	102.092	10284.3	102.092	12158.6
102.032	12358.8	102.032	10421.5	102.032	12479.7
101.971	12535.2	101.971	10527.5	101.971	12745.4
101.91	12627.2	101.91	10603.7	101.91	12948.2
101.849	12634.7	101.849	10653	101.849	13082.4
101.789	12562.2	101.789	10678.6	101.789	13144.1
101.728	12418.6	101.728	10684.4	101.728	13131.3
101.667	12216.3	101.667	10673.7	101.667	13043.7
101.606	11970.4	101.606	10649.3	101.606	12882.6
101.545	11697.5	101.545	10613.2	101.545	12650.5
101.485	11414.2	101.485	10565.9	101.485	12351.3
101.424	11136.5	101.424	10506.7	101.424	11989.7
101.363	10878.1	101.363	10434	101.363	11571.7
101.302	10649.8	101.302	10344.7	101.302	11103.7
101.242	10459	101.242	10235.4	101.242	10593.4
101.181	10309.1	101.181	10102.1	101.181	10049
101.12	10199.9	101.12	9940.89	101.12	9479.64
101.059	10127.6	101.059	9748.47	101.059	8895.34
100.998	10085.6	100.998	9522.31	100.998	8306.91
100.938	10065.4	100.938	9261.09	100.938	7725.94
100.877	10057.2	100.877	8964.9	100.877	7164.7
100.816	10051.1	100.816	8635.42	100.816	6635.9
100.755	10038.1	100.755	8275.89	100.755	6152.38
100.695	10010.1	100.695	7891.07	100.695	5726.75
100.634	9961.15	100.634	7487.05	100.634	5370.88
100.573	9887.32	100.573	7071.04	100.573	5095.34
100.512	9786.64	100.512	6651	100.512	4908.76
100.451	9658.92	100.451	6235.41	100.451	4817.26
100.391	9505.23	100.391	5832.87	100.391	4823.85
100.33	9327.37	100.33	5451.79	100.33	4927.89
100.269	9127.21	100.269	5100.13	100.269	5124.74
100.208	8906.16	100.208	4785.1	100.208	5405.55
100.148	8664.64	100.148	4512.92	100.148	5757.24
100.087	8401.91	100.087	4288.71	100.087	6162.74
100.026	8115.98	100.026	4116.28	100.026	6601.44
99.9653	7803.82	99.9653	3998.05	99.9653	7049.98
99.9045	7461.86	99.9045	3934.99	99.9045	7483.12
99.8437	7086.56	99.8437	3926.52	99.8437	7874.9
99.7829	6675.23	99.7829	3970.54	99.7829	8199.86
99.7222	6226.78	99.7222	4063.43	99.7222	8434.42
99.6614	5742.49	99.6614	4200.11	99.6614	8558.09
99.6006	5226.6	99.6006	4374.15	99.6006	8554.75
99.5398	4686.68	99.5398	4577.94	99.5398	8413.62
99.4791	4133.65	99.4791	4802.9	99.4791	8130.08
99.4183	3581.58	99.4183	5039.8	99.4183	7706.07
99.3575	3047.01	99.3575	5279.13	99.3575	7150.25
99.2967	2548.11	99.2967	5511.49	99.2967	6477.71
99.236	2103.5	99.236	5728.08	99.236	5709.3
99.1752	1730.96	99.1752	5921.16	99.1752	4870.67
99.1144	1446.05	99.1144	6084.55	99.1144	3990.93
99.0536	1260.92	99.0536	6214.02	99.0536	3101.16
98.9928	1183.16	98.9928	6307.63	98.9928	2232.73
98.9321	1215.06	98.9321	6365.97	98.9321	1415.59
98.8713	1353.24	98.8713	6392.21	98.8713	676.682
98.8105	1588.66	98.8105	6392.03	98.8105	38.4297
98.7497	1907.1	98.7497	6373.34	98.7497	-482.393
98.689	2290.06	98.689	6345.84	98.689	-875.527
98.6282	2716.02	98.6282	6320.43	98.6282	-1137.65
[truncated: 2,609 more rows]

## Sheet: Supplementary Figure 3
Supplementary Figure 3. Pd 3d XPS spectra of KAP-Pd-PEPPSI
Pd-PEPPSI		KAP-Pd-PEPPSI-3		KAP-Pd-PEPPSI-2		KAP-Pd-PEPPSI-1
351.28	16069.7	351.28	16688.8	351.58	17527.3	351.28	18210.6
351.18	16171.5	351.18	16731.3	351.48	17612.7	351.18	18526.3
351.08	15848.6	351.08	16687.5	351.38	17432	351.08	18275.9
350.98	15907.1	350.98	16762.1	351.28	17629.9	350.98	18149
350.88	16000.3	350.88	16618.3	351.18	17387	350.88	18335.4
350.78	15921.6	350.78	16592	351.08	17876.3	350.78	18330.6
350.68	16081	350.68	16774.4	350.98	17492.7	350.68	18281.4
350.58	15864.5	350.58	16553.3	350.88	17370.9	350.58	18381.8
350.48	15790.7	350.48	16718.3	350.78	17880.2	350.48	18340
350.38	15848	350.38	16819.3	350.68	17604	350.38	18346.6
350.28	15626.1	350.28	16559.3	350.58	17642.3	350.28	18169.8
350.18	15663.6	350.18	16688	350.48	17449.7	350.18	18103.1
350.08	15819.9	350.08	16762.3	350.38	17417.9	350.08	18396.8
349.98	15976.8	349.98	16866.1	350.28	17360.1	349.98	18181.2
349.88	15778.8	349.88	16539.7	350.18	17843.1	349.88	18258.8
349.78	15753.1	349.78	16653.5	350.08	17559.5	349.78	17947.1
349.68	15645.3	349.68	16593.5	349.98	17347	349.68	17993.7
349.58	15554.3	349.58	16458.3	349.88	17357.6	349.58	18331
349.48	15615.1	349.48	16659.8	349.78	17146.9	349.48	17993.2
349.38	15514.6	349.38	16662.7	349.68	17322.5	349.38	18007.1
349.28	15509	349.28	16482.7	349.58	17512.2	349.28	18104.5
349.18	15430.1	349.18	16631.5	349.48	17262.3	349.18	18242.7
349.08	15459.3	349.08	16623.4	349.38	17308.7	349.08	18255.7
348.98	15330.2	348.98	16425.9	349.28	17220.4	348.98	18162.7
348.88	15273.6	348.88	16592.7	349.18	17352.1	348.88	18008.3
348.78	15292.4	348.78	16678.5	349.08	17235.7	348.78	17813.5
348.68	15145.8	348.68	16411.4	348.98	17448.9	348.68	18059.2
348.58	15188.5	348.58	16537.3	348.88	17410.8	348.58	18248.8
348.48	15176.5	348.48	16522	348.78	17249	348.48	18061.2
348.38	15085.7	348.38	16569.5	348.68	17317.4	348.38	17947.9
348.28	15232.9	348.28	16577.5	348.58	17252.4	348.28	17807.6
348.18	15042.8	348.18	16505.2	348.48	17412.9	348.18	18023.1
348.08	15208.8	348.08	16480.2	348.38	17305.2	348.08	18186.1
347.98	15296.3	347.98	16628.1	348.28	17543.8	347.98	18000.6
347.88	15155.5	347.88	16478.8	348.18	17475	347.88	18153
347.78	15339.5	347.78	16687.1	348.08	17336.4	347.78	17805.1
347.68	15282.5	347.68	16751.7	347.98	17539.1	347.68	17837.4
347.58	15260.7	347.58	16499.5	347.88	17099.1	347.58	17903.4
347.48	15523.7	347.48	16490.4	347.78	17474	347.48	18080.4
347.38	15604.6	347.38	16625.9	347.68	17346.2	347.38	18104.8
347.28	15330.3	347.28	16777.4	347.58	17409.5	347.28	18089.3
347.18	15606.6	347.18	16483.8	347.48	17287.7	347.18	18031.1
347.08	15631.4	347.08	16378	347.38	17457.6	347.08	18078.5
346.98	15711.8	346.98	16360.5	347.28	17089.1	346.98	17989.3
346.88	15782.1	346.88	16697.9	347.18	17398.7	346.88	18253.6
346.78	15694.4	346.78	16717	347.08	17568.2	346.78	18071.5
346.68	15618.7	346.68	16528.8	346.98	17538.3	346.68	17710
346.58	15638.2	346.58	16636.6	346.88	17293.4	346.58	18043.1
346.48	15659.1	346.48	16617.6	346.78	17187.9	346.48	18097.2
346.38	15962.3	346.38	16437.8	346.68	17367.3	346.38	18164.3
346.28	15712.2	346.28	16784.6	346.58	17489.2	346.28	18193.3
346.18	15957.2	346.18	16720.7	346.48	17241.5	346.18	17972.8
346.08	16011.5	346.08	16702.5	346.38	17304.9	346.08	18205.2
345.98	15942.3	345.98	16781.9	346.28	17545.3	345.98	17870.5
345.88	16153.3	345.88	16821.7	346.18	17464.4	345.88	18227.1
345.78	16259.7	345.78	16646.6	346.08	17226	345.78	18268.8
345.68	16307.9	345.68	16595.8	345.98	17432.2	345.68	18413.5
345.58	16292.6	345.58	16517.2	345.88	17609.5	345.58	18172.8
345.48	16556.4	345.48	16997.3	345.78	17337.8	345.48	18244
345.38	16875.9	345.38	16755.2	345.68	17207.7	345.38	18580.8
345.28	16669.5	345.28	16835.3	345.58	17498.5	345.28	18181.7
345.18	16901.4	345.18	17142.6	345.48	17546.5	345.18	18421.3
345.08	16982.1	345.08	16990	345.38	17390.9	345.08	18201.6
344.98	17068.7	344.98	16940.1	345.28	17393.1	344.98	18480.4
344.88	17286.8	344.88	16738.1	345.18	17653.4	344.88	18785.8
344.78	17472.4	344.78	16860.5	345.08	17516.9	344.78	18634.6
344.68	17721.6	344.68	16817.9	344.98	17943.1	344.68	18467.3
344.58	18032.3	344.58	17105.5	344.88	17974.6	344.58	18531.2
344.48	18536.3	344.48	17120.9	344.78	17895.6	344.48	18890.2
344.38	18822.7	344.38	16993	344.68	17766.4	344.38	18899.3
344.28	19268.4	344.28	17192.9	344.58	17676.2	344.28	18889.5
344.18	19966.8	344.18	17318.3	344.48	17945.4	344.18	19027.5
344.08	20977.1	344.08	17262.1	344.38	17952.7	344.08	19203.3
343.98	21979.1	343.98	17563.7	344.28	18039.1	343.98	19276.6
343.88	22887.3	343.88	17911.6	344.18	18341.4	343.88	19414.6
343.78	23996.9	343.78	18174.4	344.08	18371.2	343.78	19904.3
343.68	25896.7	343.68	18575.7	343.98	18522.3	343.68	20153.5
343.58	27045.2	343.58	18443.3	343.88	18875.8	343.58	20742.4
343.48	28714.5	343.48	18956.6	343.78	19213.8	343.48	20874.2
343.38	30194.9	343.38	19292.7	343.68	19543.5	343.38	21191.8
343.28	31674.6	343.28	19757.8	343.58	20108.2	343.28	21474
343.18	32050.1	343.18	20000.6	343.48	20570.9	343.18	21877.4
343.08	32485.5	343.08	20352.6	343.38	21040.8	343.08	22093.7
342.98	32646.8	342.98	20465.1	343.28	21222.4	342.98	22293.2
342.88	31691.2	342.88	20733.6	343.18	22006	342.88	22654.9
342.78	30633.5	342.78	20514.9	343.08	22208.9	342.78	22625.4
342.68	29238.5	342.68	20958.7	342.98	22705.5	342.68	22320.8
342.58	27686.1	342.58	20581.9	342.88	23219.3	342.58	22118.2
342.48	26327.5	342.48	20214	342.78	22997.1	342.48	22071.4
342.38	24764.5	342.38	20176.3	342.68	22528.1	342.38	21639.4
342.28	23152.7	342.28	19456.7	342.58	22568.1	342.28	21336.9
342.18	21948.6	342.18	18992.4	342.48	22211.4	342.18	20757.9
342.08	20830.9	342.08	19030.4	342.38	21835.9	342.08	20686
341.98	20196.7	341.98	18781.1	342.28	21089.8	341.98	20264.4
341.88	19091.6	341.88	18458.9	342.18	20810.2	341.88	20202.7
341.78	18438.1	341.78	18185.1	342.08	20437.9	341.78	20062.1
341.68	18020.2	341.68	17920.4	341.98	19874.6	341.68	19499.6
341.58	17588.9	341.58	17512.8	341.88	19180.4	341.58	19425.5
341.48	17196.6	341.48	17304.1	341.78	18934.1	341.48	19160.8
341.38	16956	341.38	17281.1	341.68	18859.1	341.38	18812
341.28	16539.3	341.28	17105.9	341.58	18542.9	341.28	18680
341.18	16150.1	341.18	17132.7	341.48	18426.6	341.18	18689.7
341.08	16081	341.08	16806.6	341.38	18108.6	341.08	18840.2
340.98	16025.2	340.98	16662	341.28	18007.5	340.98	18459.1
340.88	15736.9	340.88	16813.2	341.18	18080.4	340.88	18378.4
340.78	15662.9	340.78	16756.9	341.08	17938.1	340.78	18120.9
340.68	15607.3	340.68	16774.7	340.98	17632.1	340.68	18362.9
340.58	15668.3	340.58	16741.7	340.88	17670.6	340.58	18207.6
340.48	15655.3	340.48	16502.2	340.78	17823.1	340.48	18283.6
340.38	15565	340.38	16701.4	340.68	17473	340.38	18379.3
340.28	15567.3	340.28	16528	340.58	17619.9	340.28	18363
340.18	15202.7	340.18	16497.8	340.48	17596.8	340.18	18328.9
340.08	15663.3	340.08	16614.3	340.38	17482.6	340.08	18196.4
339.98	15533.9	339.98	16312.5	340.28	17380.8	339.98	18166.9
339.88	15550.5	339.88	16802.8	340.18	17571.8	339.88	18173.4
339.78	15593.8	339.78	16853	340.08	17296.1	339.78	18124.7
339.68	15693.1	339.68	16439.7	339.98	17670.7	339.68	18255.5
339.58	16055.7	339.58	16701.2	339.88	17555	339.58	18302.6
339.48	16118.1	339.48	16626.2	339.78	17666.8	339.48	18436
339.38	16425.5	339.38	16814.1	339.68	17423.1	339.38	18358.7
339.28	17128.4	339.28	16839.2	339.58	17231.8	339.28	18451.2
339.18	17596.5	339.18	16803.9	339.48	17449.7	339.18	18403.7
339.08	18437.7	339.08	17041.7	339.38	17320.1	339.08	18505.3
338.98	19432.1	338.98	17282.4	339.28	17669.4	338.98	18697.7
338.88	20782.8	338.88	17202	339.18	17383.7	338.88	18874.9
338.78	22430.7	338.78	17333.3	339.08	17864.2	338.78	19035.3
338.68	24361.7	338.68	17599.2	338.98	17827.9	338.68	19640.6
338.58	26655.5	338.58	18394.8	338.88	18200.3	338.58	20037.7
338.48	29368.5	338.48	18897.7	338.78	18223.4	338.48	20643.7
338.38	32343.4	338.38	19427.9	338.68	18708.6	338.38	21405.3
338.28	35499.1	338.28	20165.5	338.58	19244.6	338.28	22034.9
338.18	38663.5	338.18	20739.9	338.48	19976.1	338.18	22757.2
338.08	40984.5	338.08	21331.8	338.38	20578.5	338.08	23740.2
337.98	42970.5	337.98	21799.5	338.28	21624.6	337.98	24118.4
337.88	43862.1	337.88	22480.8	338.18	22440.5	337.88	25057.9
337.78	44198.7	337.78	22778.3	338.08	23706	337.78	24949
337.68	43182.5	337.68	23021.1	337.98	24604.6	337.68	25375.1
337.58	41347.6	337.58	23271.8	337.88	25289	337.58	25541.7
337.48	38936.9	337.48	23177.5	337.78	25884.1	337.48	25620
337.38	36216.3	337.38	23093.2	337.68	26726.7	337.38	24708.4
337.28	33009.9	337.28	22455.1	337.58	27227.5	337.28	24438.5
337.18	30298.5	337.18	21983.9	337.48	26582.7	337.18	24103.6
337.08	27541.4	337.08	21633.3	337.38	25942	337.08	23817
336.98	25698.8	336.98	21076.8	337.28	25375.2	336.98	23079.5
336.88	23774.8	336.88	20248.3	337.18	24535.1	336.88	22103.2
336.78	22453.3	336.78	19839.3	337.08	23645.2	336.78	21976.3
336.68	21194.3	336.68	19418.5	336.98	22947.6	336.68	21611.7
336.58	20207	336.58	18737.5	336.88	21998.8	336.58	21132.1
336.48	19412.4	336.48	18546.3	336.78	21138.5	336.48	20589.1
336.38	18443.5	336.38	18225	336.68	20826.8	336.38	20062
336.28	18076.1	336.28	17798.7	336.58	19974.6	336.28	19756.2
336.18	17528.5	336.18	17564	336.48	19592.7	336.18	19686.5
336.08	17089.1	336.08	17417.1	336.38	19212.4	336.08	19123.2
335.98	16589.4	335.98	17228.4	336.28	18878.1	335.98	18795.4
335.88	16210.1	335.88	16988.9	336.18	18620.6	335.88	18553.5
335.78	15962.5	335.78	16953	336.08	18221.3	335.78	18627.1
335.68	15716.5	335.68	16704.5	335.98	17944.1	335.68	18476.8
335.58	15394.1	335.58	16637	335.88	17751.3	335.58	18240.8
335.48	15138	335.48	16476.2	335.78	18038.6	335.48	18209.8
335.38	15059.3	335.38	16424.1	335.68	17565.9	335.38	18375
335.28	14854.9	335.28	16500.4	335.58	17581.6	335.28	18330.7
335.18	14548.7	335.18	16395.5	335.48	17752.4	335.18	18363.1
335.08	14153.7	335.08	16564.5	335.38	17636.3	335.08	18243.3
334.98	14206.1	334.98	16308.6	335.28	17490.4	334.98	17972
334.88	14001.7	334.88	16195.4	335.18	17421.1	334.88	17699.1
334.78	13844.1	334.78	16355.3	335.08	17485.1	334.78	17908.9
334.68	13804.2	334.68	16431.5	334.98	17470.9	334.68	17820.3
334.58	13455.7	334.58	16413.3	334.88	17106.8	334.58	17698.3
334.48	13590.1	334.48	16394.5	334.78	17071.9	334.48	17967.3
334.38	13248.1	334.38	16411.8	334.68	16988.9	334.38	17669.3
334.28	13227.6	334.28	16370.4	334.58	17131.4	334.28	17865
334.18	13141.3	334.18	16183	334.48	16817.8	334.18	17673.3
334.08	13045	334.08	16285.6	334.38	17098.2	334.08	17698.1
333.98	13071.8	333.98	16164.4	334.28	17090.7	333.98	17646.2
333.88	13364.3	333.88	16204.2	334.18	16958.3	333.88	17828.1
333.78	13096.7	333.78	16344.1	334.08	16678.7	333.78	17738.8
333.68	12934.4	333.68	16257.5	333.98	16582.9	333.68	17594.4
333.58	13132.3	333.58	16326.5	333.88	16830	333.58	17657.5
333.48	13098.6	333.48	15925.7	333.78	16893.8	333.48	18027.6
333.38	12961.5	333.38	16037.3	333.68	16731.1	333.38	17861
333.28	13031.9	333.28	16179.2	333.58	16850.4	333.28	17750
333.18	12856	333.18	16211.6	333.48	17021.4	333.18	17710.9
333.08	12994.8	333.08	16221	333.38	16967.2	333.08	17843.8
332.98	13070.4	332.98	16138.9	333.28	17077.6	332.98	17569.8
332.88	12994.5	332.88	16287.5	333.18	16937.9	332.88	17909.3
332.78	12955.2	332.78	16444	333.08	16810.8	332.78	17681.9
332.68	13059.4	332.68	16404.8	332.98	16836.6	332.68	17562.1
332.58	12999.5	332.58	16380.4	332.88	16868.5	332.58	17668.2
332.48	13005.1	332.48	16216.3	332.78	16637.3	332.48	17762.9
332.38	12949.3	332.38	16090.5	332.68	16655.7	332.38	17436.3
332.28	12824.4	332.28	16100	332.58	16901.3	332.28	17657.8
332.18	13129.8	332.18	16169.5	332.48	16827.3	332.18	17665.1
332.08	12910.1	332.08	16333.4	332.38	16796.2	332.08	17754
331.98	12924.3	331.98	16379.2	332.28	16961.1	331.98	17634.7
331.88	12784.6	331.88	16056.7	332.18	16760.2	331.88	17454.8
331.78	12784.9	331.78	16187.7	332.08	16798	331.78	17831.1
331.68	12889.7	331.68	16042.5	331.98	16919	331.68	17569.6
331.58	12627.1	331.58	16240.6	331.88	16693.4	331.58	17625
331.48	12856.5	331.48	16418.5	331.78	16798	331.48	17735.1
331.38	12987.5	331.38	16209.4	331.68	16719.9	331.38	17591.6
331.28	12829.8	331.28	16156.3	331.58	17179.4	331.28	17598.3
331.18	12964.5	331.18	16139.6	331.48	16838.3	331.18	17771.9
331.08	12881.4	331.08	16302.6	331.38	17003.6	331.08	17822.1
330.98	12902.9	330.98	16336.5	331.28	16774.1	330.98	17716.6
330.88	12952.5	330.88	16316.4	331.18	16789.6	330.88	17705.2
330.78	12807.6	330.78	16355.2	331.08	16855	330.78	17642.7
330.68	12973.7	330.68	16234.1	330.98	16696.3	330.68	17867.8
330.58	12976.8	330.58	15986.6	330.88	16787.3	330.58	17529.5
330.48	12947.5	330.48	16176.9	330.78	16879.9	330.48	17472.7
330.38	12989.3	330.38	16311.3	330.68	16878.7	330.38	17774.9
330.28	13045.7	330.28	16186.4	330.58	16787.9	330.28	17565.6
330.18	12880.2	330.18	16156.4	330.48	16796.7	330.18	17861.8
330.08	12769.7	330.08	16380.5	330.38	16943.3	330.08	17858.2
329.98	12742.8	329.98	16242.1	330.28	17051.2	329.98	17717.7
329.88	12845.3	329.88	16226.8	330.18	17095.3	329.88	17430.1
329.78	12829.6	329.78	16359.6	330.08	16844.3	329.78	17675
329.68	12893.5	329.68	16210.9	329.98	16818.2	329.68	17470.4
329.58	12998.5	329.58	15808.2	329.88	16652	329.58	17715.4
329.48	12997.3	329.48	16158.5	329.78	16601	329.48	17931.2
329.38	12976.9	329.38	16196.4	329.68	16874.7	329.38	17711.8
329.28	12888.9	329.28	16160.2	329.58	16801	329.28	17611.1

[truncated: 4 more sheets: Supplementary Figure 6, Supplementary Figure 13, Supplementary Figure 19, Supplementary Figure 21]
